# Supplementary material for: Recurrence analysis of ant activity patterns
Source: PLoS One. 2017 Oct 9;12(10):e0185968. doi: 10.1371/journal.pone.0185968 (PMC5633173; doi:10.1371/journal.pone.0185968)
Supplement: S1 File — This dataset (Excel workbook format) is composed by the analyzed time series (normalized to zero-mean and standard deviation of one) of the activity dynamics of single individuals from all the species used in this study. The original x and y coordinates and non-normalized data are provided as well. (ZIP) [file pone.0185968.s001.zip]

Archive with 3 entries (2 files):
- Dataset of the time series of movement activity.xlsx
- __MACOSX/
- __MACOSX/._Dataset of the time series of movement activity.xlsx
