# Supplementary material for: Recurrence analysis of ant activity patterns
Source: PLoS One. 2017 Oct 9;12(10):e0185968. doi: 10.1371/journal.pone.0185968 (PMC5633173; doi:10.1371/journal.pone.0185968)
Supplement: S1 File — This dataset (Excel workbook format) is composed by the analyzed time series (normalized to zero-mean and standard deviation of one) of the activity dynamics of single individuals from all the species used in this study. The original x and y coordinates and non-normalized data are provided as well. (ZIP) [file pone.0185968.s001.zip › Dataset of the time series of movement activity.xlsx]

## Sheet: G striatula activity
X	Y	Replicate 1 (Activity)	Replicate 1 (Normalized Activity)		X	Y	Replicate 2 (Activity)	Replicate 2 (Normalized Activity)		X	Y	Replicate 3 (Normalized Activity)	Replicate 3 (Normalized Activity)		X	Y	Replicate 4 (Activity)	Replicate 4 (Normalized Activity)		X	Y	Replicate 5 (Activity)	Replicate 5 (Normalized Activity)		X	Y	Replicate 6 (Activity)	Replicate 6 (Normalized Activity)		x	Y	Replicate 7 (Activity)	Replicate 7 (Normalized Activity)		X	Y	Replicate 8 (Activity)	Replicate 8 (Normalized Activity)		X	Y	Replicate 9 (Activity)	Replicate 9 (Normalized activity)		X	Y	Replicate 10 (Activity)	Replicate 10 (Normalized Activity)
284.708	140.088	5.66776	-0.713375		551.213	126.673	20.9103	0.206619		278.57	310.733	2.01823	-0.570851		513.984	250.452	0.138239	-0.856287		267.262	218.514	33.5983	1.86272		155.756	271.278	0.979862	-1.21644		475.9	274.415	1.97839	-1.48616		106.757	118.506	0.0668008	-1.13795		513.015	130.849	1.91714	-0.697096		424.664	258.916	28.335	0.870184
289.384	143.291	2.3908	-0.915847		531.812	118.873	21.88	0.270173		280.588	310.697	1.47512	-0.59892		514.038	250.579	3.28443	-0.681764		247.048	245.351	10.9349	-0.204138		156.443	271.977	6.68128	-0.942772		477.814	274.914	7.59817	-1.07552		106.717	118.559	0.0999397	-1.1354		514.718	131.729	2.81831	-0.647907		396.339	258.137	7.28592	-0.791097
288.778	140.978	11.4771	-0.354435		527.724	97.378	1.19336	-1.08553		281.596	309.62	1.49931	-0.59767		511.733	252.919	8.07218	-0.416181		238.797	252.528	5.21589	-0.725704		149.795	272.65	2.5605	-1.14057		484.729	271.764	25.448	0.228762		106.726	118.46	0.0786867	-1.13704		517.377	132.664	1.86718	-0.699824		389.502	255.622	16.6481	-0.0521975
292.892	151.693	6.02631	-0.691221		528.897	97.1587	17.589	-0.0110432		282.848	310.444	1.42798	-0.601357		506.76	259.277	22.5177	0.385127		235.196	256.301	1.3385	-1.07932		147.326	271.974	12.6308	-0.657191		507.75	260.918	21.9961	-0.0234715		106.677	118.521	0.0184228	-1.14168		517.297	134.529	1.09758	-0.741831		374.7	248.002	13.8007	-0.276922
296.113	156.786	9.19827	-0.495237		516.674	84.5107	44.5434	1.75542		282.097	309.23	1.81399	-0.581407		487.995	271.724	32.1166	0.917594		236.127	255.339	9.18048	-0.36414		159.909	273.066	9.00296	-0.83133		524.537	246.705	7.31211	-1.09643		106.692	118.532	0.0955397	-1.13574		517.774	133.541	1.50704	-0.719481		361.999	242.602	18.1106	0.06323
296.36	165.981	19.9205	0.167253		475.831	66.7362	40.4523	1.48731		283.903	309.396	3.55029	-0.491669		457.516	281.848	35.5637	1.10881		227.828	259.266	29.1761	1.45942		150.907	272.984	9.00637	-0.831166		528.775	240.747	6.24961	-1.17406		106.687	118.628	0.101618	-1.13527		517.538	135.03	1.35537	-0.72776		348.715	230.293	34.8929	1.38776
296.34	185.901	2.24066	-0.925124		435.394	65.6363	40.3503	1.48062		286.447	311.872	0.570152	-0.645692		421.958	282.521	46.1217	1.69447		200.989	270.706	38.9096	2.34711		159.91	273.215	0.137742	-1.25687		532.996	236.138	9.93978	-0.904424		106.76	118.556	0.0667118	-1.13796		518.009	133.759	0.936286	-0.750635		328.334	201.971	45.0955	2.19299
295.815	188.08	31.135	0.860158		396.532	76.4949	40.7309	1.50557		286.123	311.403	1.00904	-0.623009		379.143	265.373	46.0203	1.68885		162.254	274.391	39.7095	2.42005		160.038	273.164	0.417867	-1.24342		537.999	227.548	13.3499	-0.655247		106.748	118.491	0.0446703	-1.13966		517.899	132.829	1.98882	-0.693184		315.99	158.598	35.5391	1.43876
292.305	219.016	8.61153	-0.531489		364.625	101.812	17.6981	-0.00389274		286.87	312.081	1.46921	-0.599226		348.489	231.049	14.7972	-0.0431343		123.957	263.893	23.2716	0.920948		159.686	273.389	0.00414612	-1.26328		545.247	216.338	12.0963	-0.746845		106.708	118.51	0.0943228	-1.13584		517.53	130.875	1.33521	-0.728861		320.337	123.325	14.5498	-0.217803
288.296	226.638	4.47508	-0.787067		354.812	116.54	37.0399	1.26368		287.725	313.276	1.45367	-0.600029		342.93	217.335	42.9083	1.51622		105.602	249.588	7.57785	-0.510297		159.682	273.39	9.09918	-0.826711		547.456	204.445	14.7423	-0.553501		106.65	118.584	0.137684	-1.1325		516.727	129.808	6.03036	-0.47258		327.281	110.539	5.32581	-0.945797
284.236	228.52	9.77557	-0.459567		342.751	151.562	43.6721	1.69832		287.736	311.823	1.19836	-0.613224		365.245	253.984	60.336	2.48296		98.9944	245.877	22.9135	0.888286		150.599	272.843	3.56173	-1.09251		547.234	189.704	53.6415	2.28885		106.75	118.49	0.122873	-1.13364		515.871	123.839	6.00639	-0.473888		325.517	115.565	10.2668	-0.555834
282.608	238.159	10.9316	-0.38814		342.385	195.232	35.0504	1.1333		288.103	312.963	0.886291	-0.629353		418.529	282.291	58.3912	2.37508		84.9731	227.755	27.7266	1.32723		147.193	271.801	7.9746	-0.880692		546.934	136.064	24.4428	0.155308		106.69	118.597	0.0612511	-1.13838		516.267	117.845	2.9342	-0.641581		328.178	105.648	21.7473	0.350258
271.935	235.795	42.7288	1.5765		354.369	228.17	12.8917	-0.318877		288.239	313.839	0.682238	-0.639899		476.631	276.492	38.7563	1.28591		73.0524	202.722	24.6823	1.0496		155.145	271.198	0.258431	-1.25107		535.842	114.282	25.1928	0.210115		106.747	118.62	0.0594442	-1.13852		513.333	117.908	2.44964	-0.66803		340.069	87.44	37.744	1.61278
281.928	194.252	26.1913	0.554705		361.413	238.967	18.2164	0.030076		288.207	313.158	1.05387	-0.620692		509.824	256.485	36.555	1.16379		67.1048	178.767	14.3398	0.106384		155.397	271.255	0.858929	-1.22225		517.866	96.6318	46.6513	1.77808		106.688	118.613	0.0675294	-1.1379		513.556	115.469	3.20505	-0.626797		370.748	65.4541	30.2399	1.02052
292.33	170.214	36.2292	1.17491		374.442	251.699	16.1116	-0.107861		289.1	313.718	1.67216	-0.588737		529.981	225.99	44.2708	1.5918		68.0676	164.459	12.0634	-0.10122		154.772	271.844	7.8833	-0.885074		475.084	78.031	34.2069	0.868772		106.72	118.554	0.0964891	-1.13567		511.912	112.717	1.7664	-0.705324		399.621	56.4636	44.2636	2.12734
282.067	135.469	31.7571	0.898593		384.682	264.137	23.112	0.350911		289.833	315.221	0.616956	-0.643273		540.286	182.935	49.2096	1.86576		74.9171	154.529	21.4408	0.753982		146.89	272	3.68946	-1.08638		442.986	89.8574	18.8174	-0.255737		106.69	118.646	0.0451722	-1.13962		511.643	110.972	7.55913	-0.389133		443.757	59.8163	13.599	-0.292844
264.42	109.066	29.2836	0.745765		404.712	275.668	11.0036	-0.442615		290.057	314.646	1.60649	-0.592131		530.414	134.726	53.3773	2.09695		75.3783	133.093	19.8771	0.611375		150.471	272.89	0.13947	-1.25678		429.264	76.9809	51.6908	2.14631		106.699	118.601	2.08004	-0.98304		507.671	104.54	10.4505	-0.23131		455.96	65.8179	16.7004	-0.0480674
240.874	91.6566	22.5468	0.329523		414.975	279.637	27.132	0.61436		291.166	315.808	0.662018	-0.640944		496.847	93.2245	63.84	2.67733		82.7166	114.62	31.2509	1.64865		150.606	272.922	8.97555	-0.832646		388.734	109.062	57.8665	2.59757		107.88	116.889	1.39836	-1.03549		502.619	95.3921	12.8186	-0.102048		470.704	73.6618	17.631	0.0253822
218.336	91.0171	34.9686	1.09702		440.804	287.945	27.2449	0.621757		291.826	315.747	0.602669	-0.644011		436.153	73.4306	55.0027	2.18711		101.413	89.5787	33.2201	1.82823		159.579	273.138	0.0925501	-1.25903		368.538	163.29	34.1915	0.867645		109.144	116.291	0.752657	-1.08518		493.354	86.5335	18.1054	0.186527		480.52	88.3075	19.2562	0.153647
185.06	80.2689	7.37747	-0.607738		468.035	287.081	30.4516	0.831909		291.94	315.156	0.300898	-0.659608		382.926	87.2949	52.6472	2.05645		129.29	71.5106	34.8779	1.97942		159.671	273.149	3.51547	-1.09473		352.632	193.557	50.7624	2.07847		108.429	116.057	0.52736	-1.10252		477.703	77.4304	26.985	0.671212		495.984	99.7824	39.29	1.73479
192.022	77.8257	16.0891	-0.069474		497.042	277.814	5.46799	-0.805393		292.107	315.406	0.668201	-0.640625		346.728	125.524	41.1908	1.42095		163.893	67.1434	47.3658	3.1183		156.334	272.042	1.72481	-1.18069		376.164	238.535	40.0025	1.29225		107.91	115.964	2.96312	-0.915089		454.493	63.665	52.3817	2.05747		514.401	134.488	14.0696	-0.255702
208.111	77.8157	23.3487	0.379071		502.218	276.05	4.51836	-0.867627		291.891	314.774	2.48463	-0.546745		333.277	164.456	7.07095	-0.471721		211.245	68.2751	22.3748	0.839163		154.61	271.999	1.05809	-1.21269		412.939	254.278	26.9084	0.335471		106.626	118.635	6.39463	-0.651044		402.598	56.5383	16.197	0.0823554		516.353	148.422	26.3935	0.716955
230.607	84.0674	34.074	1.04175		499.214	279.425	12.4832	-0.345649		294.359	315.06	0.522277	-0.648166		333.011	157.39	6.34668	-0.511897		232.625	74.8729	31.3379	1.65658		155.666	272.072	7.28059	-0.914005		435.315	269.223	40.4469	1.32473		110.102	113.267	10.7924	-0.312643		387.48	62.3505	6.70955	-0.435507		514.186	174.726	34.9149	1.3895
258.414	103.76	36.2546	1.17648		487.098	282.43	23.928	0.404386		294.861	315.205	1.35751	-0.604999		333.199	151.046	0.877972	-0.815253		256.202	95.5169	28.2638	1.37623		148.387	271.93	4.63646	-1.04092		475.753	270.098	31.0534	0.638346		117.141	105.086	13.795	-0.0816069		381.165	64.6176	5.50342	-0.501343		497.123	205.188	16.3	-0.0796678
281.416	131.784	27.3602	0.626925		463.634	287.121	21.4353	0.24103		294.015	314.144	2.77715	-0.531627		333.425	150.198	0.755021	-0.822073		271.26	119.436	23.6137	0.95215		152.871	273.109	3.29516	-1.10531		505.229	260.328	31.0193	0.635855		126.955	95.3917	32.7725	1.37867		375.669	64.9026	18.4097	0.203138		510.624	196.054	8.53252	-0.692711
292.295	156.888	7.61112	-0.593301		442.199	287.067	29.6147	0.777065		293.448	311.425	0.64031	-0.642066		333.543	149.452	0.644573	-0.8282		277.689	142.158	5.86008	-0.666955		155.827	274.564	5.15202	-1.01618		529.992	241.646	12.5444	-0.714104		154.988	78.4161	37.765	1.76283		360.45	75.2604	9.71406	-0.271508		507.7	204.07	27.0777	0.770955
293.245	164.439	33.3053	0.99425		413.681	279.083	37.2443	1.27707		293.264	312.038	0.895808	-0.628861		333.356	150.069	2.07381	-0.748919		277.697	136.298	1.57736	-1.05753		150.925	272.98	0.424503	-1.2431		537.112	231.318	15.3903	-0.506154		191.928	70.5653	31.7554	1.30041		354.313	82.7907	34.6948	1.09204		490.282	224.802	25.7876	0.669132
295.964	197.633	42.5823	1.56745		382.689	258.426	35.2559	1.14676		293.05	312.908	0.729157	-0.637474		333.896	148.067	1.64373	-0.772776		279.269	136.176	11.909	-0.115307		151.327	273.117	6.57457	-0.947894		544.502	217.818	7.39002	-1.09073		222.605	78.7731	42.7575	2.14699		384.832	66.2892	27.2204	0.684059		472.704	243.67	43.281	2.04978
281.439	237.662	9.6419	-0.467826		358.784	232.513	31.4451	0.897017		293.776	312.981	2.97017	-0.521651		334.704	146.635	1.18165	-0.798407		274.696	125.18	7.63818	-0.504795		157.881	273.631	1.74892	-1.17953		548.819	211.82	7.58515	-1.07648		259.163	100.948	37.3376	1.72994		410.005	55.9305	2.62497	-0.65846		432.635	260.033	43.6394	2.07807
277.593	246.503	40.5798	1.44372		345.232	204.138	22.8813	0.335793		296.681	312.367	2.23261	-0.559771		333.947	147.543	0.407884	-0.841329		271.797	118.113	6.80932	-0.580386		159.629	273.592	13.9384	-0.594427		550.627	204.454	17.4045	-0.358977		278.525	132.873	49.4832	2.66451		412.325	54.7028	29.4426	0.805355		389.14	256.49	40.5219	1.83202
250.162	276.408	34.2219	1.05089		341.632	181.542	19.9729	0.145186		297.586	310.326	0.978883	-0.624568		334.303	147.344	1.65955	-0.771898		268.127	112.378	9.32977	-0.350525		145.879	271.314	4.17442	-1.0631		552.059	187.108	24.5808	0.165395		284.743	181.964	68.73	4.14551		441.572	58.0929	46.7956	1.75255		354.668	235.189	28.9698	0.92028
219.443	291.489	24.2901	0.437237		340.395	161.607	33.0937	1.00506		296.695	310.732	3.32195	-0.50347		333.761	148.913	0.592657	-0.83108		264.361	103.842	13.7496	0.0525568		149.826	272.672	2.66043	-1.13578		554.865	162.688	29.1244	0.49739		244.621	237.768	22.7851	0.610158		483.113	79.6379	26.3508	0.636592		335.003	213.916	44.7624	2.1667
195.63	296.282	28.088	0.671891		347.813	129.356	23.3732	0.368025		294.72	308.061	2.09428	-0.56692		333.602	149.484	1.07939	-0.80408		254.728	94.0314	22.9507	0.891685		152.363	273.472	0.575362	-1.23586		547.174	134.597	37.3149	1.09587		227.968	253.319	38.4499	1.81553		498.762	100.839	2.31276	-0.675502		318.006	172.506	50.4589	2.61629
167.573	294.971	20.5384	0.205431		359.976	109.397	29.2609	0.753879		294.963	310.141	0.797602	-0.633937		333.608	150.563	7.30959	-0.458484		237.75	78.5882	26.9944	1.26046		152.909	273.653	7.20072	-0.917839		528.019	102.574	9.38167	-0.945205		193.243	269.827	26.983	0.933181		500.26	99.0766	14.0278	-0.0360463		320.289	122.099	26.607	0.733804
147.684	289.848	47.0121	1.84115		379.559	87.655	25.1198	0.482491		294.689	309.392	2.73052	-0.534037		338.007	144.725	26.8239	0.624		213.842	66.0528	13.1314	-0.00381817		146.022	271.551	3.60101	-1.09063		521.016	96.3324	29.3744	0.515661		166.335	267.816	16.58	0.132698		508.948	110.09	1.39707	-0.725484		334.658	99.7055	41.8196	1.93444
109.312	262.687	12.0415	-0.319564		400.164	73.287	12.6775	-0.332917		292.015	308.842	6.1917	-0.355152		348.966	120.242	17.5531	0.109735		200.823	64.338	8.54548	-0.422051		149.478	272.562	6.5019	-0.951382		496.831	79.6602	20.265	-0.149963		154.01	256.726	5.73254	-0.70199		507.607	110.483	11.9145	-0.151401		364.45	70.3568	39.5723	1.75708
108.137	250.702	36.9662	1.22045		412.514	70.4239	1.7271	-1.05055		298.049	307.455	3.78688	-0.479441		357.746	105.043	1.51766	-0.779769		192.56	62.1601	31.507	1.672		155.638	270.48	0.840152	-1.22315		478.255	71.5601	16.2062	-0.446536		149.928	260.751	3.51983	-0.872253		509.994	122.156	35.4505	1.13329		401.289	55.9059	12.3075	-0.394773
142.588	237.3	15.3087	-0.117693		412.995	68.7652	11.0257	-0.441171		294.84	309.465	1.05792	-0.620483		358.957	104.128	14.8233	-0.0416909		161.132	59.9305	37.1771	2.18911		155.718	271.316	1.80624	-1.17678		462.366	74.7493	12.6207	-0.708527		152.791	262.798	20.8686	0.462693		474.574	123.627	88.6611	4.03775		413.536	54.6873	27.4699	0.801906
157.306	241.512	9.905	-0.451571		423.106	73.1631	7.24986	-0.688618		294.416	310.435	0.377693	-0.655639		371.557	96.3198	52.9834	2.0751		126.09	72.3477	32.7573	1.78603		156.425	272.979	3.98119	-1.07238		450.521	70.3916	34.4209	0.88441		133.521	254.788	16.0793	0.0941663		407.254	65.9315	44.9569	1.65219		440.588	59.4615	2.08957	-1.20121
160.567	232.16	50.1161	2.03293		427.951	67.7697	20.221	0.161447		294.399	310.812	1.86165	-0.578943		420.465	75.9431	18.7199	0.174461		99.5374	91.531	37.5525	2.22334		160.378	273.45	0.595537	-1.23489		416.294	74.0367	24.1842	0.136413		121.446	244.171	9.01127	-0.4497		363.23	75.044	6.93773	-0.423052		439.416	57.7316	4.23292	-1.03205
208.728	246.02	49.1317	1.97211		448.041	65.4773	23.6025	0.383055		295.919	309.737	2.40355	-0.550936		439.171	75.2228	51.1754	1.97481		78.097	122.361	43.9443	2.80627		159.782	273.464	4.37453	-1.0535		394.27	84.0268	42.1554	1.44956		115.318	237.564	9.23917	-0.432163		358.173	79.7931	16.7119	0.110465		443.563	58.5774	24.367	0.557016
250.776	271.435	47.7599	1.88735		471.644	65.5186	29.2398	0.752497		294.669	311.79	1.94465	-0.574653		488.508	88.819	7.45133	-0.450621		66.9686	164.873	36.347	2.11341		155.877	271.492	0.337083	-1.2473		381.517	124.207	55.3848	2.41623		109.367	230.496	9.16242	-0.438069		344.85	89.8817	12.6078	-0.113556		465.466	69.2557	37.1409	1.56518
284.274	237.393	40.9306	1.46539		498.259	77.6264	29.7936	0.788786		293.287	313.158	2.55559	-0.543078		494.567	93.1562	21.0146	0.301748		73.479	200.632	33.5853	1.86154		156.204	271.575	0.0207696	-1.26248		362.528	176.235	29.8266	0.548705		105.29	222.291	17.8924	0.233679		337.91	100.408	8.24158	-0.351883		493.705	93.3807	22.6425	0.420907
292.381	197.273	59.1244	2.58952		524.534	91.6717	27.2003	0.618837		294.34	310.83	2.11426	-0.565887		491.733	113.979	50.917	1.96047		88.1073	230.864	37.6606	2.2332		156.221	271.564	0.602546	-1.23455		355.412	205.2	32.6931	0.758155		99.2502	205.449	13.62	-0.095068		333.567	107.412	3.85497	-0.591322		504.745	113.15	21.0445	0.294784
273.928	253.444	54.3302	2.29331		542.788	111.837	19.3246	0.102699		295.523	309.077	0.583138	-0.645021		516.142	158.664	56.9512	2.2952		114.811	257.421	15.5808	0.219555		156.771	271.316	3.88116	-1.07718		368.466	235.174	38.5731	1.18781		88.9932	196.488	2.02991	-0.986898		335.087	103.87	16.8988	0.120665		510.784	133.309	21.8947	0.361891
231.335	287.173	39.4386	1.37321		552.444	128.577	36.2241	1.21021		295.779	308.553	0.213327	-0.664134		533.613	212.869	19.1277	0.19708		128.843	264.192	27.8268	1.33637		159.999	273.47	0.0361392	-1.26174		397.51	260.557	23.0802	0.0557465		87.6124	195	4.02897	-0.833076		328.753	119.536	4.48038	-0.557184		513.729	155.005	17.2153	-0.00743328
193.153	297.05	37.9126	1.27892		562.392	163.408	32.5677	0.97059		295.851	308.353	1.3276	-0.606545		526.201	230.502	20.3029	0.262269		155.049	273.55	18.6597	0.500353		160.031	273.452	7.1241	-0.921516		418.368	270.439	21.5728	-0.0543997		91.6413	195	0.451825	-1.10833		326.549	123.438	9.11047	-0.304455		514.625	172.196	2.14235	-1.19705
155.519	292.467	45.1391	1.72542		560.817	195.937	26.4143	0.567327		295.176	309.496	0.811296	-0.633229		515.526	247.772	36.3474	1.15228		173.686	274.487	25.3918	1.11431		152.912	273.18	2.88296	-1.12509		439.028	276.646	26.0199	0.270544		92.0932	195	5.72285	-0.702735		324.12	132.218	11.5738	-0.169994		515.103	174.285	32.0571	1.16395
116.123	270.432	40.3913	1.43207		552.618	221.047	22.0816	0.283379		295.416	308.721	2.09242	-0.567016		487.647	271.093	50.3276	1.92778		198.798	270.728	13.3795	0.0188059		150.066	272.718	5.49702	-0.999617		465.014	275.307	10.2992	-0.878159		89.7257	189.79	3.66183	-0.861325		335.624	130.946	35.6353	1.14338		507.519	205.432	36.1764	1.48905
92.2754	237.833	15.9816	-0.0761172		542.74	240.796	5.72468	-0.788571		295.365	306.629	10.3284	-0.141356		439.053	284.19	64.464	2.71194		211.529	266.613	2.53559	-0.970142		155.383	271.323	0.909248	-1.21983		473.754	269.858	20.9687	-0.0985457		90.646	186.245	5.80574	-0.696357		340.828	95.6925	8.69354	-0.327213		486.058	234.555	25.5836	0.653028
83.9171	224.211	7.07944	-0.626152		539.176	245.276	22.6107	0.318056		294.799	296.316	0.928218	-0.627186		377.629	264.626	65.1559	2.75032		212.91	268.74	0.910091	-1.11839		154.707	271.931	3.96529	-1.07314		494.616	267.749	13.8038	-0.622078		87.4121	181.424	5.63436	-0.709545		336.939	103.468	17.6223	0.160154		464.941	248.999	30.5664	1.0463
79.6697	218.547	2.33093	-0.919546		523.265	261.341	13.1203	-0.3039		294.965	297.229	3.4251	-0.498139		338.463	212.556	57.8321	2.34406		212.066	268.4	8.12186	-0.460684		150.9	273.038	1.20632	-1.20557		506.49	260.709	8.89088	-0.981067		88.8333	175.972	5.37004	-0.729883		328.683	119.036	1.77851	-0.704663		435.821	258.289	19.776	0.194672
79.0547	216.299	4.21101	-0.803382		512.894	269.378	13.6651	-0.268197		292.572	294.779	0.751037	-0.636343		337.316	154.735	75.5698	3.32799		219.755	265.786	5.88142	-0.665008		149.764	272.632	10.3909	-0.764707		513.913	255.816	7.76631	-1.06324		90.3023	170.806	20.513	0.435327		327.985	120.672	11.3895	-0.180054		416.198	260.74	32.1296	1.16967
77.4063	212.424	4.6004	-0.779323		500.945	276.007	27.6017	0.645141		292.155	295.403	1.2284	-0.611672		380.951	93.0357	66.5313	2.82662		224.722	262.637	3.41944	-0.889537		160.124	273.425	8.08794	-0.875251		520.067	251.078	12.0315	-0.751586		110.425	166.824	24.0544	0.707829		329.376	131.976	8.83257	-0.319623		384.517	255.385	15.3392	-0.155497
76.5855	207.897	5.13472	-0.746309		475.182	285.913	7.71656	-0.658033		291.597	296.497	0.820576	-0.632749		445.272	76.0301	6.84696	-0.484146		227.569	260.742	6.15081	-0.64044		152.036	273.419	4.19241	-1.06224		528.655	242.651	15.1118	-0.526506		129.273	151.879	29.0852	1.09494		324.233	139.158	5.46642	-0.503362		372.005	246.513	7.60724	-0.765737
77.0325	202.782	2.25594	-0.924179		482.505	283.481	16.4131	-0.0881048		291.295	295.734	1.47504	-0.598924		451.83	77.9995	15.5357	-0.00217281		233.147	258.152	10.3528	-0.257222		155.679	271.343	5.8498	-0.982683		538.104	230.859	21.394	-0.0674659		156.768	142.392	32.7792	1.37918		324.67	133.709	4.38418	-0.562435		364.667	244.505	23.9479	0.523933
75.7566	200.922	7.11283	-0.624089		498.058	278.235	5.58337	-0.797832		292.565	294.983	0.799957	-0.633815		462.137	89.6234	33.6588	1.00314		241.473	251.999	2.78813	-0.947111		160.964	273.849	5.9591	-0.977437		547.764	211.77	26.0128	0.270031		188.081	132.698	38.9037	1.85045		325.424	129.39	1.30347	-0.730593		346.025	229.473	21.5526	0.334888
75.2704	193.826	0.504259	-1.03241		503.559	277.281	12.8812	-0.319571		293.328	295.223	0.230338	-0.663255		494.414	99.1689	5.81553	-0.541361		243.714	250.339	8.2974	-0.444676		155.511	271.446	0.238252	-1.25204		550.916	185.948	32.02	0.708978		226.414	139.333	53.7374	2.99186		324.296	130.043	6.70357	-0.435833		333.39	212.012	1.01074	-1.28636
75.5243	193.39	1.14015	-0.99312		514.154	269.955	20.6209	0.187653		293.391	295.445	1.90309	-0.576801		499.154	95.7999	25.9938	0.577952		236.843	245.687	10.8251	-0.214157		155.745	271.402	0.0847405	-1.25941		553.353	154.021	17.6926	-0.337929		279.789	145.569	9.06469	-0.445589		326.775	123.815	12.9486	-0.094956		334.02	212.802	21.0471	0.294989
75.7833	194.5	2.32621	-0.919837		529.106	255.755	6.36995	-0.746283		292.037	296.781	1.86431	-0.578806		476.532	82.9974	53.1205	2.0827		227.017	241.144	14.8466	0.152597		155.787	271.476	0.0936975	-1.25898		548.449	137.022	17.6298	-0.342515		284.084	153.552	2.93555	-0.917211		332.36	112.133	5.18872	-0.51852		323.306	194.686	24.1919	0.543189
75.4608	196.804	0.46879	-1.0346		533.691	251.332	13.339	-0.289567		293.772	296.101	2.29301	-0.556649		424.325	73.1871	27.4803	0.660411		230.492	255.578	11.0052	-0.197725		155.76	271.387	4.61691	-1.04186		539.163	122.036	24.3212	0.146425		287.018	153.625	9.96242	-0.376511		329.754	116.62	1.1516	-0.738883		317.702	171.152	31.5149	1.12115
75.1449	196.457	2.45093	-0.912132		543.246	242.025	15.7154	-0.133826		295.393	294.479	3.32941	-0.503085		397.728	80.0987	52.7783	2.06372		239.601	249.402	22.5964	0.859374		160.089	272.991	0.578586	-1.2357		526.912	101.026	27.6344	0.388516		289.275	163.329	17.5779	0.20948		329.219	115.6	3.28323	-0.622529		316.964	139.646	21.063	0.296248
76.1744	198.682	1.32578	-0.981651		550.049	227.859	5.34136	-0.813692		298.715	294.703	1.97482	-0.573094		354.826	110.838	21.078	0.305267		256.517	234.421	6.94227	-0.568261		159.635	273.349	4.52965	-1.04605		505.236	83.8842	11.197	-0.812562		286.867	180.741	50.1466	2.71556		328.315	118.757	4.7333	-0.543379		322.028	119.201	7.85684	-0.746038
75.5438	197.516	0.491273	-1.03321		553.749	224.006	7.54983	-0.668959		300.074	296.135	0.677608	-0.640138		344.831	129.396	1.89147	-0.759033		260.26	228.574	4.19185	-0.819095		155.58	271.328	0.0740679	-1.25992		496.874	76.4379	9.90804	-0.906743		268.243	227.301	47.4003	2.50424		325.937	122.849	2.49904	-0.665334		325.235	112.028	24.4753	0.565561
75.4554	197.999	0.173703	-1.05283		555.996	216.798	11.0018	-0.442735		299.772	295.529	1.08649	-0.619006		343.163	128.504	20.651	0.28158		264.307	227.481	2.75428	-0.950199		155.508	271.343	0.290423	-1.24954		503.717	83.6033	19.0501	-0.238737		233.414	259.453	27.9118	1.00465		325.926	125.348	0.80081	-0.75803		339.396	92.0661	34.6826	1.37116
75.4285	197.827	3.24824	-0.862869		560.179	206.623	2.2442	-1.01666		300.824	295.8	2.09352	-0.566959		338.157	148.539	40.5957	1.38794		266.015	225.32	4.08353	-0.828973		155.793	271.397	4.22674	-1.06059		515.433	98.6244	34.5403	0.893135		207.345	269.426	17.9481	0.237964		325.789	124.559	1.38045	-0.726391		364.559	68.1968	34.6564	1.36909
76.7497	200.795	3.21139	-0.865145		561.604	204.889	0.634856	-1.12213		302.009	297.526	2.59092	-0.541252		365.754	118.766	69.5637	2.99483		268.186	221.862	3.99875	-0.836705		159.462	273.496	0.286031	-1.24975		522.751	132.381	42.2401	1.45575		189.565	271.883	21.9056	0.542489		326.409	123.326	0.677846	-0.764742		397.361	57.0143	44.5818	2.15245
75.6743	197.769	1.89534	-0.946459		561.238	205.408	2.93708	-0.971256		303.987	299.199	0.789191	-0.634371		422.371	78.3472	36.7807	1.17632		270.169	218.39	1.42544	-1.07139		159.748	273.503	4.071	-1.06807		485.004	151.339	56.2244	2.47758		211.46	271.192	5.1171	-0.749347		325.735	123.261	4.29507	-0.567299		441.905	58.8519	15.0414	-0.179004
75.6279	195.874	0.492553	-1.03313		559.3	207.615	10.4134	-0.481297		304.594	298.695	1.74996	-0.584716		459.15	78.0901	41.6145	1.44445		270.875	217.151	3.07514	-0.920936		156.161	271.579	4.61588	-1.04191		448.313	193.942	33.3626	0.807075		206.613	272.831	79.4405	4.96966		327.987	119.604	1.77571	-0.704816		455.681	64.8911	35.9702	1.47279
75.5895	195.383	1.08088	-0.996782		555.943	197.758	22.3883	0.303479		302.956	299.309	1.90755	-0.576571		496.874	95.6607	8.11973	-0.413544		269.321	219.805	7.43249	-0.523553		160.516	273.108	1.46972	-1.19293		415.481	199.869	28.9614	0.485483		139.371	230.529	44.4241	2.27523		327.183	118.021	1.82569	-0.702088		485.836	84.5008	33.0106	1.2392
76.0576	194.409	1.49018	-0.971493		562.799	176.445	26.1221	0.548176		303.059	297.404	2.15064	-0.564007		494.647	87.8522	3.28533	-0.681714		265.574	226.224	13.8725	0.0637685		159.055	272.945	10.1519	-0.776178		414.208	228.802	31.1667	0.646625		99.0804	211.817	30.18	1.17918		328.039	119.633	3.05758	-0.634846		505.238	111.208	5.83296	-0.905771
75.7945	192.942	0.525806	-1.03108		559.876	150.487	6.91457	-0.710591		304.012	299.333	0.604646	-0.643909		492.016	85.8842	1.51189	-0.780089		254.668	234.797	20.5755	0.675066		148.913	272.493	11.6577	-0.703902		399.43	256.243	4.89828	-1.27281		91.1902	182.687	12.0123	-0.218782		328.991	116.727	7.4488	-0.395156		505.928	117	21.8335	0.357061
75.3577	193.234	5.79085	-0.705769		557.462	144.008	3.6488	-0.924614		304.085	299.933	1.49136	-0.598081		491.012	84.7544	1.49744	-0.780891		240.141	249.368	29.2412	1.46537		160.513	273.658	0.832163	-1.22353		394.662	255.121	23.026	0.051782		87.5364	171.244	12.9024	-0.150289		331.16	109.601	12.0486	-0.144081		514.021	137.278	29.3326	0.948918
75.4268	187.444	6.20939	-0.67991		559.239	147.194	5.46044	-0.805888		304.221	298.448	3.12509	-0.513644		491.595	83.3753	1.28542	-0.792652		215.538	265.171	3.20457	-0.909133		159.731	273.373	10.3419	-0.767058		413.495	268.37	22.7815	0.0339157		91.2327	158.882	24.7853	0.764075		337.487	99.3477	17.3283	0.144106		517.594	166.392	38.2704	1.65433
76.2329	181.287	11.9408	-0.325787		561.509	152.161	0.991139	-1.09878		301.937	300.581	4.9083	-0.421482		492.878	83.3035	3.77011	-0.654823		213.065	267.209	8.98656	-0.381825		149.419	272.58	6.59517	-0.946905		435.201	275.285	18.7841	-0.258172		98.1892	135.093	7.26164	-0.584329		349.499	86.8585	22.0234	0.400387		507.548	203.32	6.65477	-0.84091
78.7279	169.61	27.6848	0.646981		561.69	151.186	9.73371	-0.525839		306.789	301.322	6.86285	-0.320465		489.587	81.4653	1.3744	-0.787716		204.967	271.105	10.6565	-0.229532		155.903	271.375	4.47705	-1.04858		453.955	276.352	19.731	-0.188978		97.278	127.889	11.0724	-0.291102		365.628	71.8618	11.5126	-0.173334		505.247	209.565	28.6238	0.89298
87.2674	143.275	18.3049	0.0674294		562.519	160.885	22.516	0.311851		311.802	306.009	1.45338	-0.600044		488.357	80.8508	4.71371	-0.60248		194.656	273.8	3.09096	-0.919494		151.898	273.375	1.73272	-1.18031		473.597	274.478	4.27016	-1.3187		103.286	118.588	7.54758	-0.562327		376.081	67.0378	33.9193	1.04971		488.012	232.418	33.6049	1.28611
94.4965	126.458	1.77831	-0.953691		562.694	183.4	17.2167	-0.0354399		312.293	307.377	0.639452	-0.64211		484.193	78.6416	2.49197	-0.725723		191.963	272.284	15.4162	0.204548		153.514	274	1.59348	-1.18699		469.957	272.246	22.102	-0.0157318		107.13	112.093	10.122	-0.364229		407.783	54.9766	3.67248	-0.601283		460.766	252.089	38.7175	1.68961
95.8651	125.323	1.32317	-0.981812		560.255	200.443	18.499	0.0485945		312.877	307.116	0.739261	-0.636952		486.428	79.7442	14.0901	-0.0823607		180.461	262.018	31.0318	1.62866		152.027	273.427	4.4232	-1.05116		491.737	268.489	23.8483	0.111873		112.993	103.842	5.13279	-0.748139		410.406	52.4055	3.1552	-0.629518		423.004	260.638	43.2793	2.04965
97.1461	125.654	6.30064	-0.674271		555.115	218.214	26.3959	0.566117		312.741	306.389	1.03029	-0.621911		482.566	93.2945	17.4455	0.103767		151.17	272.265	25.6817	1.14075		155.982	271.447	4.0882	-1.06724		512.585	256.909	24.0813	0.128891		115.228	99.2212	4.91822	-0.764649		413.136	53.9862	28.5549	0.756903		380.526	252.35	40.3926	1.82182
99.9794	120.026	7.53332	-0.598108		542.964	241.647	20.3894	0.172484		312.875	307.411	0.872937	-0.630043		499.588	97.1121	8.8277	-0.374272		126.635	264.676	18.2279	0.460972		159.523	273.491	0.539135	-1.2376		529.827	240.097	4.89735	-1.27287		118.601	95.6416	18.0062	0.242438		441.387	58.1459	10.1127	-0.249751		349.049	227.037	48.6068	2.47012
104.647	114.113	18.1973	0.0607835		530.19	257.538	25.416	0.5019		313.315	306.657	6.71933	-0.327882		492.494	91.8582	19.5211	0.218905		110.927	255.429	13.5454	0.0339381		160.034	273.32	4.72709	-1.03657		533.157	236.506	13.2662	-0.661361		135.451	89.2936	36.5142	1.66658		451.337	59.953	16.3484	0.0906193		322.943	186.036	52.5245	2.77932
118.098	101.857	18.6283	0.0874122		507.99	269.913	32.4011	0.959671		318.681	310.701	7.20746	-0.302654		475.049	83.0983	16.2068	0.0350554		100.871	246.354	25.8233	1.15366		155.601	271.68	0.294455	-1.24934		540.834	225.687	9.95738	-0.903137		169.676	76.567	9.88005	-0.382849		466.349	66.4254	3.72615	-0.598353		320.012	133.593	25.2524	0.626892
133.434	91.283	6.44436	-0.665391		479.282	284.935	27.0657	0.610014		311.706	308.883	5.84732	-0.372951		459.132	80.0482	19.7642	0.232391		84.5918	226.308	24.4221	1.02587		155.888	271.744	5.17071	-1.01528		536.108	216.923	37.5711	1.11459		176.553	69.4732	45.3102	2.34341		467.288	70.0313	4.49748	-0.556251		327.227	109.393	38.0543	1.63727
138.965	87.9754	20.1315	0.180287		452.301	287.085	32.6532	0.976192		307.621	313.066	2.57908	-0.541864		440.369	73.836	6.82018	-0.485632		73.174	204.719	17.613	0.404897		150.883	273.04	1.49632	-1.19165		498.987	211.122	53.0117	2.24284		220.868	78.9153	33.9504	1.4693		471.683	69.0775	2.42872	-0.669172		351.191	79.8326	49.7587	2.56103
157.982	81.3703	17.1713	-0.00260955		420.119	281.562	29.0201	0.738097		309.3	311.109	1.13972	-0.616255		433.643	72.7099	27.599	0.666992		69.4556	187.503	8.75217	-0.403201		152.315	273.473	7.21301	-0.917249		456.315	242.575	33.5052	0.817501		251.326	93.9138	35.8693	1.61695		469.268	69.3349	0.343083	-0.783015		395.355	56.9087	51.1902	2.67401
175.062	83.144	2.16676	-0.929689		393.697	269.559	38.0345	1.32886		308.213	310.766	2.80794	-0.530036		406.327	76.6552	33.001	0.966651		73.9715	180.006	28.7486	1.42044		159.527	273.602	0.0406173	-1.26153		440.062	271.875	32.5741	0.74946		275.102	120.771	40.2385	1.95315		468.986	69.1392	8.53635	-0.335792		446.423	60.4394	8.94696	-0.660001
176.252	81.3335	8.74589	-0.523188		364.675	244.975	39.7463	1.44104		305.903	312.363	0.545942	-0.646943		439.232	79.1707	50.1381	1.91727		101.096	170.481	38.3724	2.29812		159.563	273.584	7.27053	-0.914488		408.762	262.854	50.6629	2.0712		285.422	159.663	10.1148	-0.364782		461.786	64.5534	45.6424	1.68961		454.033	65.145	2.18253	-1.19388
184.444	84.3979	12.0322	-0.320139		345.854	209.968	32.9603	0.996318		305.562	311.936	2.85337	-0.527688		487.911	91.1811	28.2816	0.704859		137.786	181.721	49.4749	3.31065		152.294	273.469	0.0365373	-1.26172		369.155	231.262	49.9737	2.02085		289.349	168.985	0.617001	-1.09562		417.004	55.7334	31.7317	0.930306		455.988	64.1756	16.5804	-0.0575357
196.451	85.168	2.73748	-0.894426		340.689	177.415	34.6139	1.10469		306.169	309.148	2.37972	-0.552168		512.28	105.534	16.9252	0.0749055		184.194	198.867	47.3042	3.11268		152.257	273.466	4.18676	-1.06251		350.552	184.88	23.5173	0.0876854		288.788	169.243	2.42285	-0.956662		385.983	62.4125	36.437	1.18714		470.309	72.5316	21.1408	0.30239
198.591	83.4602	18.1459	0.0576036		344.007	142.96	36.3407	1.21785		303.865	308.553	6.03449	-0.363277		524.844	116.874	0.36861	-0.843508		230.526	189.323	45.6465	2.9615		155.97	271.531	0.48628	-1.24014		349.989	161.37	24.3447	0.14814		289.095	166.839	0.999631	-1.06618		354.888	81.4053	11.5158	-0.173164		486.494	86.1321	37.0073	1.55463
215.514	90.0092	5.00908	-0.754072		359.142	109.921	39.0061	1.39253		301.089	303.194	0.48942	-0.649865		524.856	116.505	1.46034	-0.782948		276.085	186.502	13.6838	0.0465515		156.064	272.008	6.56834	-0.948193		373.051	153.572	46.447	1.76315		289.702	166.045	4.20963	-0.819174		347.931	90.5818	12.4142	-0.124123		506.928	116.987	1.26366	-1.2664
218.618	93.94	13.6518	-0.220071		387.094	82.7148	33.6495	1.04149		300.604	303.129	4.21127	-0.457507		525.898	117.529	1.21102	-0.796779		280.079	173.414	13.1058	-0.00616008		149.524	272.613	0.0802242	-1.25963		407.063	185.202	40.0581	1.29631		289.894	161.84	2.61554	-0.941835		339.58	99.7673	7.10704	-0.41381		507.759	117.939	22.8067	0.433869
231.435	89.2391	22.0265	0.297374		417.254	67.7927	34.4252	1.09232		304.297	301.104	3.69872	-0.483997		526.684	118.45	2.60493	-0.719457		279.596	186.511	16.6305	0.31529		149.568	272.68	17.2608	-0.434951		389.433	221.172	30.3881	0.589735		288.883	164.253	4.45766	-0.800089		334.634	104.872	22.2147	0.410829		514.972	139.575	30.3434	1.02869
241.267	108.95	30.8129	0.840254		451.174	61.9173	18.1278	0.024271		300.811	302.339	0.38512	-0.655255		524.788	116.664	2.01092	-0.752407		280.943	169.935	14.8771	0.155381		166.617	275.377	15.8318	-0.50354		395.953	250.852	32.4067	0.737229		289.997	159.936	7.46348	-0.568798		348.204	87.2832	33.126	1.00641		517.305	169.828	11.8022	-0.434652
269.605	121.048	14.4274	-0.172148		468.864	65.8771	3.77258	-0.916502		300.465	302.169	5.03718	-0.414821		526.516	117.692	22.0642	0.359971		281.337	155.063	15.3283	0.196535		150.956	273.056	8.88617	-0.836936		424.348	266.469	18.3922	-0.286807		288.23	152.685	15.4577	0.0463359		374.403	67.0114	55.9237	2.2508		514.258	181.23	5.83413	-0.905678
263.183	133.967	47.7519	1.88686		472.502	64.8786	24.5456	0.444859		305.472	302.72	2.41155	-0.550523		504.539	119.654	24.725	0.507572		278.263	140.046	15.351	0.198598		159.839	273.303	3.84301	-1.07901		440.294	275.635	6.4262	-1.16116		284.074	137.796	33.5212	1.43628		429.294	56.3124	18.8379	0.226508		514.492	175.401	11.2998	-0.474303
287.07	175.315	30.7469	0.83618		496.168	71.3916	36.6237	1.2364		306.796	304.736	0.233519	-0.66309		527.354	129.185	25.2142	0.534707		274.746	125.103	9.53274	-0.332014		156.151	272.222	6.30502	-0.960832		446.374	277.716	4.45992	-1.30484		266.842	109.044	5.97406	-0.683405		447.96	58.8506	21.8046	0.388442		514.644	186.7	32.8722	1.22827
290.233	205.899	25.657	0.521688		525.866	92.8223	37.659	1.30425		306.778	304.503	0.122589	-0.668824		535.913	152.902	22.4087	0.37908		269.617	117.068	23.6375	0.954316		162.109	274.284	4.29302	-1.05741		450.757	276.893	11.1137	-0.818649		270.836	113.487	15.4265	0.0439343		467.313	68.8963	19.33	0.25337		501.142	216.671	28.3973	0.875101
286.263	231.247	7.34667	-0.609641		548.477	122.938	33.9631	1.06203		306.828	304.615	0.837554	-0.631872		539.805	174.97	6.12111	-0.52441		257.266	96.914	24.9755	1.07634		166.045	275.998	13.5073	-0.615119		461.709	275.008	27.3756	0.369611		260.664	101.889	14.2713	-0.0449509		484.547	77.6502	3.14564	-0.63004		482.512	238.102	35.88	1.46567
291.068	225.689	7.20817	-0.618198		560.787	154.592	26.3633	0.563981		307.606	304.925	0.767067	-0.635515		540.66	181.031	26.3422	0.597276		238.396	80.5525	12.206	-0.0882215		153.14	272.009	2.85775	-1.1263		480.157	254.781	27.0703	0.347301		249.612	92.8592	20.2252	0.413187		481.761	76.1903	0.421907	-0.778712		451.283	255.77	39.1266	1.7219
294.422	219.309	11.5529	-0.349754		560.297	180.951	2.5069	-0.999449		306.997	305.392	0.492687	-0.649696		537.073	207.128	14.0581	-0.0841346		229.164	72.5681	7.5165	-0.515892		155.94	271.436	0.523183	-1.23836		507.02	258.12	18.5802	-0.273073		233.981	80.0248	15.7274	0.0670923		481.996	76.5407	1.50472	-0.719608		412.158	255.4	26.4917	0.724701
294.663	207.759	15.7887	-0.0880387		560.191	178.446	20.2319	0.162164		306.983	304.899	4.83651	-0.425192		531.949	220.219	16.4133	0.0465092		223.385	67.7619	7.18705	-0.545937		156.432	271.613	0.0823013	-1.25953		523.194	248.975	19.5321	-0.203516		218.646	76.5341	36.7656	1.68592		483.052	75.4696	11.8929	-0.15258		385.728	253.584	22.5639	0.414708
280.513	214.763	43.6141	1.6312		552.614	197.205	20.2133	0.160945		305.85	300.197	1.23792	-0.611179		525.458	235.294	18.342	0.153495		216.198	67.672	16.346	0.289346		156.497	271.664	4.85785	-1.0303		535.757	234.019	16.6365	-0.415094		182.082	72.6914	5.8877	-0.69005		472.49	70.0029	27.8264	0.717138		365.675	243.241	30.9137	1.0737
264.19	255.207	9.68578	-0.465116		554.698	217.311	16.2495	-0.0988282		305.096	299.215	4.81713	-0.426195		513.774	249.433	19.6148	0.224099		200.637	62.6672	16.0567	0.262959		151.935	273.334	4.8446	-1.03093		543.597	219.346	14.8598	-0.544922		176.718	70.2631	30.9536	1.23871		446.443	60.2136	41.8186	1.48089		341.688	223.74	37.0985	1.56184
267.939	264.137	3.9084	-0.82208		548.539	232.348	14.8446	-0.190894		300.659	297.34	10.5699	-0.12887		499.623	263.016	18.3299	0.152824		184.834	59.8242	13.6999	0.0480279		156.486	271.673	3.90129	-1.07621		550.543	206.21	21.3809	-0.0684235		148.164	82.2131	31.7908	1.30313		404.718	57.4123	15.2481	0.0305605		322.828	191.793	22.743	0.428836
270.668	261.339	15.3067	-0.117817		540.084	244.55	9.41557	-0.546688		309.644	302.908	39.1537	1.34843		513.581	251.135	21.179	0.310872		171.135	59.7182	33.586	1.8616		159.779	273.765	2.66409	-1.1356		552.407	184.91	12.3063	-0.7315		121.92	100.155	48.7752	2.61004		389.76	60.3706	43.9962	1.59975		317.403	169.707	7.92959	-0.740296
278.472	248.172	32.2148	0.926873		543.761	235.882	14.6946	-0.200724		340.603	326.877	30.3623	0.894063		525.382	233.548	30.4993	0.827877		144.797	80.5587	36.0855	2.08956		161.993	275.247	11.3294	-0.719658		554.61	172.803	13.3684	-0.653897		95.8328	141.368	27.2286	0.95208		351.997	82.9457	24.2244	0.520525		314.121	162.488	8.08028	-0.728403
290.694	218.365	42.7798	1.57965		551.938	223.672	12.0963	-0.371004		370.73	330.654	25.195	0.626999		537.274	205.463	51.1841	1.97529		111.234	93.8142	43.1889	2.73737		150.879	273.046	2.16401	-1.1596		554.278	159.438	13.0085	-0.680191		91.7737	168.292	4.10995	-0.826844		338.715	103.204	10.8554	-0.209211		313.63	154.423	7.74134	-0.755154
248.687	226.462	60.3753	2.66681		556.164	212.338	14.4959	-0.213745		349.857	316.543	19.1199	0.313022		537.819	154.282	27.0988	0.639247		91.1564	132.052	25.8218	1.15352		152.772	271.996	7.30778	-0.9127		550.674	146.939	21.9746	-0.0250387		91.1833	164.225	65.7458	3.91588		333.175	112.539	16.1486	0.0797177		313.92	146.687	5.88846	-0.90139
209.223	272.154	25.3931	0.505388		559.502	198.232	17.1316	-0.0410163		333.216	325.958	52.373	2.03165		524.991	130.412	48.1133	1.80495		71.8839	149.238	36.7711	2.15208		159.857	273.785	0.464608	-1.24118		543.318	126.232	26.5203	0.307111		108.393	227.678	20.7661	0.454806		326.968	127.448	26.6111	0.650801		314.663	140.846	2.3551	-1.18026
200.203	295.891	28.8517	0.719079		562.308	181.332	8.61174	-0.599367		281.598	317.094	50.855	1.9532		495.55	92.357	29.6081	0.778441		69.1123	185.904	25.9939	1.16922		159.577	273.414	3.52364	-1.09434		529.139	103.82	15.2156	-0.518923		122.045	243.326	17.0629	0.169855		324.446	153.939	13.3658	-0.0721826		314.698	138.491	11.0098	-0.49719
171.352	295.678	19.5639	0.145222		562.015	172.725	22.2472	0.294233		241.191	286.215	61.2503	2.49046		468.188	81.0466	13.5474	-0.112462		75.9302	210.988	37.3431	2.20424		156.52	271.663	0.407427	-1.24392		514.432	99.9191	42.9842	1.51012		134.438	255.054	42.9906	2.16492		325.287	167.278	46.4227	1.7322		318.618	128.202	13.4641	-0.303488
152.071	292.361	1.31967	-0.982028		560.021	150.567	4.33315	-0.879765		210.002	233.501	18.0922	0.259906		481.157	84.9619	57.5583	2.32887		96.1759	242.367	31.0584	1.63109		156.135	271.53	5.35157	-1.0066		477.684	77.621	32.275	0.727609		174.912	269.548	28.7065	1.0658		343.124	210.137	8.87927	-0.317075		322.541	115.322	4.34492	-1.02321
150.79	292.679	2.72304	-0.895318		558.523	146.501	16.4688	-0.0844567		217.518	249.958	15.9103	0.147139		524.116	123.269	44.6155	1.61092		120.473	261.713	15.4347	0.206232		151.002	273.045	2.15664	-1.15996		445.939	71.7953	32.274	0.727531		203.618	269.651	31.1789	1.25605		338.273	202.7	5.01281	-0.528122		323.882	111.19	4.61521	-1.00188
148.079	292.425	7.38065	-0.607541		552.417	131.206	13.6245	-0.270858		227.455	262.384	12.7555	-0.0159132		539.023	165.321	37.1408	1.19629		134.943	267.084	23.1555	0.910355		153.111	273.492	2.66909	-1.13536		424.032	95.496	43.7141	1.56346		232.951	259.08	45.0454	2.32303		335.258	198.696	31.1288	0.897395		325.589	106.902	8.25987	-0.714229
147.177	285.099	7.33606	-0.610296		546.393	118.986	15.7332	-0.132663		232.732	273.996	10.2633	-0.144717		538.463	202.457	37.8634	1.23638		157.096	273.822	5.63089	-0.687856		154.295	271.1	1.16788	-1.20742		383.48	111.818	18.0303	-0.313254		267.235	229.862	38.3865	1.81065		324.302	169.559	34.2389	1.06716		330.295	100.114	17.3141	0.000367527
153.184	280.889	13.1343	-0.252044		537.454	106.039	23.9901	0.408455		236.795	264.571	37.0487	1.23964		523.618	237.29	34.6207	1.0565		162.708	274.286	6.96692	-0.566013		155.298	271.699	5.25637	-1.01117		367.258	119.689	32.5633	0.748672		283.691	195.182	26.0811	0.863781		325.302	135.335	26.0952	0.622639		340.238	85.9393	10.897	-0.506097
140.954	285.678	3.87548	-0.824113		520.516	89.0492	22.4983	0.310689		273.596	268.841	31.948	0.97602		500.279	262.86	4.40436	-0.61964		169.368	276.329	4.0691	-0.830289		160.113	273.808	0.287044	-1.2497		350.936	147.866	16.0971	-0.454507		287.543	169.387	24.8783	0.771225		333.366	110.516	21.2504	0.358193		350.121	81.3477	19.0545	0.137728
141.835	289.452	4.71076	-0.772505		498.112	91.1046	47.4734	1.94743		286.782	297.941	10.793	-0.11734		504.654	263.366	1.4079	-0.785857		173.436	276.425	9.29416	-0.353772		159.826	273.787	4.44343	-1.05019		348.123	163.716	19.0879	-0.235971		282.059	145.121	29.8916	1.15699		344.125	92.1913	52.3915	2.058		363.616	67.8961	26.4017	0.717597
146.027	291.601	0.276169	-1.0465		462.142	122.087	34.6783	1.10891		295.979	292.293	12.6371	-0.02203		503.452	264.098	0.795929	-0.819804		182.268	273.53	3.22064	-0.907668		155.747	272.026	2.12688	-1.16139		350.455	144.771	27.2357	0.359389		272.339	116.854	36.3405	1.65322		386.459	61.3256	27.1519	0.680322		387.71	57.1013	13.684	-0.286138
145.817	291.781	0.488489	-1.03338		464.625	156.676	36.9632	1.25865		296.475	279.666	19.3362	0.3242		502.695	263.854	1.4092	-0.785785		180.076	275.889	12.7138	-0.0419102		157.835	272.432	10.5781	-0.755723		361.05	119.68	23.108	0.0577791		246.965	90.839	12.5061	-0.18078		413.117	56.167	33.6542	1.03524		400.871	53.3531	11.7902	-0.435604
146.306	291.774	1.4822	-0.971986		461.77	193.529	36.3927	1.22126		277.419	276.385	17.923	0.251159		501.584	264.721	11.5985	-0.220571		167.568	273.613	6.7067	-0.589744		149.342	266.125	15.5534	-0.516903		374.119	100.623	26.8792	0.333336		236.97	83.322	16.9063	0.157805		446.181	62.4419	58.0939	2.36926		412.528	55.1208	32.5193	1.20042
146.273	293.255	1.84773	-0.949401		457.761	229.7	30.7265	0.849925		259.5	276.013	28.7584	0.81117		499.715	253.274	3.73772	-0.656619		160.867	273.335	25.2358	1.10008		134.213	262.517	20.838	-0.26324		394.53	83.1328	25.9203	0.263272		221.15	77.3574	12.2424	-0.201071		456.141	119.676	37.865	1.26509		444.648	60.2017	4.39185	-1.01951
148.047	293.771	1.28765	-0.984007		463.417	259.901	26.2183	0.554478		231.81	268.247	48.1172	1.8117		497.693	250.13	10.0648	-0.305648		136.571	266.511	11.0245	-0.195965		117.006	250.764	21.858	-0.214282		418.734	73.8578	20.2848	-0.148514		209.249	74.4883	34.0982	1.48067		430.888	147.89	10.8496	-0.209525		442.221	56.5413	6.09663	-0.884961
146.801	293.447	0.136685	-1.05512		455.799	284.988	0.678925	-1.11924		207.945	226.465	17.9761	0.253906		507.221	253.373	13.1078	-0.136849		127.808	259.822	23.2354	0.917642		100.444	236.499	9.08791	-0.827252		438.665	70.0868	33.4547	0.813804		175.163	73.5864	28.2153	1.02801		426.609	157.861	36.7983	1.20686		448.313	56.7707	3.37784	-1.09954
146.822	293.582	6.64252	-0.653148		455.983	285.642	7.56212	-0.668154		217.769	241.519	8.31731	-0.245293		519.445	248.643	2.87654	-0.70439		106.473	250.617	12.2598	-0.0833066		97.811	227.801	27.746	0.0683452		472.119	69.9343	15.9194	-0.467497		148.6	83.1	50.8948	2.77313		399.664	182.922	56.5647	2.28579		450.975	58.8502	17.5018	0.0151826
153.084	295.798	6.72224	-0.648222		448.469	286.494	14.0028	-0.246063		221.599	248.902	40.9835	1.443		520.711	246.06	1.24459	-0.794916		97.1329	242.676	30.2742	1.55957		82.1253	204.915	37.4219	0.532794		483.627	80.9343	7.17076	-1.10676		109.194	115.31	6.58175	-0.636645		352.782	214.57	8.85387	-0.318461		464.866	69.497	31.0567	1.08499
159.73	296.809	1.22662	-0.987777		434.502	285.496	18.6915	0.0612124		240.587	285.221	11.3016	-0.0910576		521.907	245.713	1.17212	-0.798936		79.7742	217.873	28.2815	1.37785		74.8168	168.213	40.7251	0.691351		489.973	77.595	11.4546	-0.793732		102.614	115.158	18.5646	0.285403		345.925	208.969	25.9789	0.616294		487.861	90.3712	4.32857	-1.0245
158.55	297.144	1.87237	-0.947879		416.471	280.57	13.9473	-0.2497		248.849	292.932	32.6426	1.01192		521.277	246.702	1.99202	-0.753456		69.355	191.581	19.8675	0.610498		82.1193	128.148	21.4129	-0.235646		479.967	72.0193	32.5294	0.746194		119.681	107.853	4.24538	-0.816423		330.943	187.745	38.1486	1.28057		492.185	90.1605	2.80753	-1.14455
160.319	297.759	4.88817	-0.761543		403.987	274.352	24.7856	0.460589		277.238	309.046	22.9377	0.510335		522.032	244.859	13.0012	-0.142761		66.7593	171.884	13.7664	0.0540868		93.4873	110.002	2.60089	-1.13863		448.023	65.8729	4.42668	-1.30726		122.161	104.407	8.32405	-0.502579		323.958	150.241	14.3176	-0.0202289		494.855	89.2948	18.4824	0.0925779
165.192	298.141	0.936296	-1.00572		382.517	261.967	10.3967	-0.482388		299.031	316.2	44.4262	1.62094		526.444	232.629	39.6784	1.33705		65.2618	158.199	4.60972	-0.780986		92.7231	112.488	32.9705	0.319124		444.012	64	5.16534	-1.25329		116.359	98.4376	1.17407	-1.05275		325.063	164.516	39.8363	1.37269		477.794	96.4007	22.9653	0.446386
165.905	298.748	0.277777	-1.0464		391.407	267.357	30.6827	0.847057		341.205	330.164	31.9985	0.978627		538.76	194.91	20.9465	0.297972		66.593	153.786	4.66428	-0.77601		78.4804	142.224	38.9534	0.606309		438.94	64.9758	21.4453	-0.0637203		117.379	97.855	3.22464	-0.894966		338.078	202.166	9.99962	-0.255921		463.267	78.6132	7.89814	-0.742778
166.116	298.568	1.97987	-0.941237		419.242	280.267	28.47	0.702045		373.198	330.793	21.8218	0.452663		540.892	174.073	18.6806	0.172279		65.0544	149.382	2.97757	-0.929835		78.2708	181.177	26.4801	0.00758389		418.826	72.4141	42.2838	1.45895		118.524	100.869	14.3077	-0.0421535		344.542	209.796	12.0166	-0.145825		460.52	71.2084	5.08281	-0.964976
164.186	298.127	2.79333	-0.890976		446.863	287.168	19.6538	0.124275		390.785	317.875	15.6748	0.134968		537.939	155.627	25.3764	0.543703		65.259	146.412	2.24021	-0.997081		84.207	206.983	38.0427	0.562595		381.032	91.3757	6.61662	-1.14725		128.417	90.5333	2.67269	-0.937438		350.124	220.438	1.43841	-0.723227		455.45	70.8414	18.0421	0.0578274
161.405	297.864	1.61891	-0.963539		466.482	286.002	10.9326	-0.447272		375.128	318.62	2.95625	-0.522371		530.209	131.457	13.632	-0.107769		65.4438	144.179	2.60426	-0.96388		106.133	238.071	32.4748	0.295333		377.193	96.7644	23.0715	0.0551111		125.962	89.4775	13.6779	-0.0906119		351.529	220.132	36.4752	1.18922		439.436	62.5313	27.4233	0.798227
159.89	297.295	2.96072	-0.880634		477.4	286.576	1.97465	-1.03433		378.043	318.127	1.93427	-0.57519		523.106	119.821	14.7771	-0.0442533		66.7751	141.941	1.36322	-1.07706		132.576	256.923	9.09159	-0.827075		362.074	114.192	15.2333	-0.517628		139.268	86.3096	10.8546	-0.307862		380.245	242.623	38.5065	1.3001		412.367	58.1332	6.65735	-0.840706
156.941	297.029	2.38589	-0.91615		476.842	288.471	1.02117	-1.09682		379.135	319.724	0.0883809	-0.670592		515.275	107.29	13.2691	-0.127899		68.0851	141.564	1.50146	-1.06445		140.221	261.842	3.52025	-1.0945		355.472	127.92	18.6644	-0.26692		145.808	77.6467	1.57985	-1.02153		417.395	252.753	29.1386	0.788763		405.941	56.3933	7.75006	-0.754465
154.936	295.736	2.64014	-0.900441		475.879	288.809	1.2627	-1.08099		379.047	319.732	0.19511	-0.665075		506.482	97.3527	7.88269	-0.426693		68.9222	140.317	9.96374	-0.292707		143.624	262.744	29.1892	0.137623		351.078	146.06	28.2255	0.43171		147.275	77.061	11.3502	-0.269722		446.435	250.364	11.2729	-0.186418		398.417	58.2513	21.4736	0.328651
152.326	295.342	6.40956	-0.667541		476.83	287.979	10.354	-0.485188		378.854	319.762	0.17091	-0.666326		498.997	94.8789	13.0056	-0.142517		72.5695	131.045	9.40792	-0.343398		171.193	272.335	20.7724	-0.266388		347.125	174.007	29.8325	0.549137		150.3	88.0007	23.6821	0.679186		457.449	247.961	23.4847	0.480152		377.638	63.6683	23.1295	0.459347
147.695	290.911	1.99433	-0.940343		485.945	283.068	18.2134	0.029882		378.919	319.605	0.0803698	-0.671006		487.896	88.1038	43.3685	1.54175		75.9196	122.254	4.13609	-0.82418		189.587	262.684	20.8748	-0.261476		352.771	203.301	34.0439	0.856859		170.939	76.3865	22.5899	0.595141		477.539	235.799	14.8644	0.00961568		357.623	75.2607	15.4035	-0.150423
146.704	289.18	3.77757	-0.830163		502.736	276.013	4.73719	-0.853286		378.947	319.68	0.0807533	-0.670986		447.015	73.6272	28.3687	0.709693		76.5162	118.161	2.99914	-0.927868		210.329	265.035	32.1083	0.27774		368.081	233.708	19.6149	-0.197462		192.381	69.2789	29.1055	1.0965		485.892	223.503	27.4454	0.696343		363.324	89.5703	20.2578	0.232694
142.956	289.656	1.28527	-0.984153		506.796	273.571	7.81453	-0.651612		378.867	319.666	0.0937151	-0.670316		418.72	71.5742	1.2771	-0.793113		78.6959	116.101	3.27289	-0.902902		238.38	249.411	34.6141	0.398022		381.533	247.983	22.4292	0.00817917		220.465	76.9224	36.5105	1.6663		475.241	198.209	81.7137	3.65853		343.067	89.5598	7.02723	-0.811514
141.705	289.359	2.04215	-0.937388		514.022	270.596	22.94	0.339637		378.866	319.572	0.0662722	-0.671734		419.534	70.5899	13.7897	-0.0990254		79.4723	112.922	4.98233	-0.747004		234.272	215.042	33.9217	0.364787		399.495	261.417	18.6926	-0.264854		252.312	94.7768	48.0668	2.55553		393.629	194.12	53.5847	2.12313		337.093	93.26	2.8556	-1.14076
143.58	290.17	8.59419	-0.532561		530.206	254.338	24.3068	0.429212		378.892	319.633	0.115428	-0.669194		406.715	75.6727	5.7487	-0.545068		79.8251	107.952	3.99165	-0.837352		221.964	183.432	63.5831	1.78855		416.255	269.693	17.9117	-0.321915		279.627	134.329	26.7827	0.917766		340.505	201.133	68.2069	2.92127		339.331	91.4865	11.2211	-0.480513
135.911	286.291	17.2761	0.00386521		545.491	235.439	4.71074	-0.855019		378.814	319.549	0.0561239	-0.672259		400.967	75.596	3.4155	-0.674494		83.6539	106.824	2.9248	-0.934647		179.257	136.326	75.4483	2.35809		433.383	274.934	14.7805	-0.550711		286.151	160.305	15.4538	0.0460378		329.18	133.872	15.4255	0.040248		332.278	100.214	4.64869	-0.999238
121.797	276.327	6.69103	-0.65015		548.456	231.778	12.5693	-0.340008		378.835	319.6	0.08569	-0.670731		397.655	76.4315	0.305163	-0.847027		84.0265	103.923	0.720938	-1.13564		106.876	115.032	29.5762	0.156196		448.162	275.121	17.6434	-0.341524		285.633	175.75	6.00002	-0.681408		330.064	118.472	3.64863	-0.602585		329.163	103.665	8.43031	-0.700777
115.865	273.232	4.15463	-0.806866		553.633	220.324	6.1979	-0.757558		378.878	319.526	0.0559961	-0.672265		397.671	76.1267	0.8532	-0.816627		83.6959	103.282	7.5387	-0.513868		83.2387	132.808	47.6857	1.02546		465.733	276.723	15.192	-0.520648		289.75	180.115	24.7075	0.758083		328.002	121.483	0.65959	-0.765739		325.359	111.188	6.70299	-0.837104
113.509	269.81	12.5437	-0.288536		555.143	214.313	20.2504	0.163374		378.826	319.547	0.0795619	-0.671047		397.042	76.7031	1.70247	-0.769517		90.7497	100.622	4.26441	-0.812477		75.9857	179.939	47.0777	0.99628		480.144	271.917	29.538	0.527614		280.984	203.215	4.24088	-0.81677		328.014	122.142	11.9186	-0.151177		326.69	104.619	6.18803	-0.877747
104.013	261.615	7.20927	-0.61813		538.992	226.528	16.5887	-0.0765983		378.899	319.515	0.0607175	-0.672021		398.459	75.7592	2.84303	-0.706249		92.9368	96.9611	30.0066	1.53517		92.1806	224.144	55.3069	1.39129		494.833	246.29	17.9858	-0.316502		280.477	207.425	46.4743	2.43299		331.843	110.855	28.299	0.742934		330.17	99.5017	15.1637	-0.169351
99.8481	255.73	1.70102	-0.958466		539.556	243.107	4.76852	-0.851233		378.852	319.477	0.0691161	-0.671587		395.983	77.1568	1.24995	-0.794619		121.515	87.8131	30.4907	1.57931		134.065	260.262	29.9199	0.172695		510.657	254.838	15.2393	-0.51719		252.83	244.782	30.6946	1.21878		347.722	87.4311	10.1494	-0.247744		339.089	87.2383	20.1809	0.22663
98.629	254.544	5.25513	-0.73887		538.791	247.814	4.23398	-0.886264		378.873	319.543	0.0522236	-0.67246		397.209	77.3982	1.40828	-0.785836		151.68	92.2587	36.0192	2.08351		162.527	269.488	41.9435	0.749834		524.089	247.638	9.92834	-0.905259		227.688	262.39	15.1476	0.0224747		354.793	80.1504	18.833	0.226239		355.436	75.4044	27.5886	0.811276
95.3841	250.41	9.35068	-0.48582		539.344	252.012	1.95069	-1.0359		378.846	319.498	0.0786477	-0.671095		396.001	78.122	18.4345	0.158627		183.981	108.196	7.08997	-0.554791		204.46	268.543	3.80773	-1.0807		530.818	240.338	15.7586	-0.479242		213.723	268.259	12.4731	-0.18332		369.75	68.7059	14.5981	-0.004919		378.853	60.8186	28.1569	0.856129
89.6609	243.016	1.52734	-0.969197		541.228	252.52	1.22418	-1.08351		378.81	319.568	0.025778	-0.673827		380.786	88.5298	25.5088	0.551048		190.789	110.177	31.0955	1.63447		201.886	271.349	1.09088	-1.21111		539.793	227.386	8.71499	-0.993919		201.916	272.281	6.00267	-0.681204		382.894	62.3541	23.0894	0.45857		406.451	55.2355	14.291	-0.238226
88.5747	241.942	7.28127	-0.613682		540.049	252.851	1.1132	-1.09078		378.829	319.55	0.0300889	-0.673604		361.09	104.74	48.9679	1.85236		221.808	112.353	38.5097	2.31064		202.742	272.025	3.3182	-1.1042		544.47	220.032	26.3004	0.291047		195.915	272.389	21.0934	0.479986		405.313	56.8311	8.25982	-0.350887		420.659	53.6985	5.48422	-0.933295
86.2704	235.035	9.14742	-0.498379		540.193	253.955	1.83049	-1.04378		378.799	319.551	0.0949663	-0.670251		338.151	148.003	16.2126	0.0353784		260.284	110.73	3.86664	-0.848753		205.817	270.778	0.887024	-1.2209		552.793	195.083	35.9806	0.998372		174.911	270.449	34.2526	1.49255		413.157	54.2432	2.75348	-0.651446		426.058	54.6634	12.6856	-0.364935
84.2937	226.104	8.77826	-0.521188		538.453	253.385	1.83462	-1.04351		378.714	319.508	0.109419	-0.669504		331.385	162.736	0.367625	-0.843563		262.181	107.361	18.5838	0.493429		205.399	271.56	6.14566	-0.968482		553.094	159.104	23.2644	0.0692006		142	260.955	24.6114	0.750693		411.216	52.2895	2.17675	-0.682926		438.45	57.3766	6.58912	-0.846091
81.2437	217.872	2.26947	-0.923343		540.283	253.522	1.3116	-1.07778		378.817	319.545	0.0186669	-0.674195		331.169	162.438	3.84044	-0.650921		272.221	122.999	11.2439	-0.175956		199.757	273.996	3.43501	-1.0986		547.588	136.5	36.8236	1.05997		122.735	245.64	33.8632	1.46259		410.951	54.45	2.73178	-0.65263		432.049	55.8136	9.35107	-0.628107
80.7197	215.664	1.3675	-0.979073		539.11	252.935	2.74047	-0.984141		378.835	319.542	0.104547	-0.669756		331.545	166.26	13.0232	-0.141543		276.735	133.297	7.33501	-0.532443		196.344	274.386	15.0126	-0.542865		528.992	104.717	13.0226	-0.67916		101.181	219.522	19.062	0.323679		411.513	51.7767	0.245227	-0.788356		441.311	54.5252	11.6046	-0.450253
79.8197	214.635	8.76413	-0.522061		541.755	252.218	2.77721	-0.981734		378.828	319.438	0.178341	-0.665942		332.431	179.253	2.03577	-0.751029		274.423	126.336	5.04599	-0.741198		181.5	276.633	7.22072	-0.916879		521.157	94.3152	20.6584	-0.121215		91.8426	202.904	9.14102	-0.439716		411.353	51.5911	2.21485	-0.680846		450.405	61.7341	4.70855	-0.994514
76.4957	206.525	3.56299	-0.843421		542.921	249.697	2.9025	-0.973523		378.717	319.578	0.0892967	-0.670544		330.549	180.029	2.67716	-0.71545		273.516	121.372	8.7594	-0.402541		187.587	272.749	4.66172	-1.03971		503.675	83.3091	28.1007	0.422593		89.3231	194.117	15.0383	0.0140614		410.707	53.7095	1.59051	-0.714925		450.037	57.04	4.2551	-1.0303
77.3032	203.055	6.90656	-0.636834		543.412	246.837	1.55538	-1.06181		378.669	319.503	0.0466009	-0.672751		330.841	177.368	0.287913	-0.847984		268.186	114.421	18.615	0.496271		182.96	273.312	34.8641	0.410021		476.746	75.2769	29.3511	0.513961		89.5466	179.08	9.38376	-0.421038		409.518	52.6531	13.1515	-0.0838812		445.896	58.0206	5.17853	-0.957421
75.7805	196.318	0.521647	-1.03134		543.768	248.35	2.62645	-0.991614		378.66	319.548	0.0652013	-0.67179		330.932	177.095	1.67114	-0.771255		258.484	98.5347	9.10043	-0.37144		148.632	267.222	15.1708	-0.535268		447.405	74.5225	35.9615	0.99698		87.5418	169.913	4.0878	-0.828548		410.226	65.7854	13.2654	-0.0776613		441.141	55.9702	1.77291	-1.22621
75.2589	196.324	0.982577	-1.00286		541.174	247.94	12.1055	-0.370404		378.711	319.508	0.0554576	-0.672293		331.564	178.642	20.6451	0.281252		250.785	93.6826	12.2875	-0.0807814		133.927	263.489	40.3559	0.67363		412.374	82.6532	45.29	1.67861		88.357	165.907	12.6938	-0.166341		407.204	52.8688	4.3221	-0.565824		439.442	56.4751	2.3615	-1.17975
74.8214	195.444	3.02594	-0.876604		531.196	254.793	5.88799	-0.777868		378.663	319.479	0.064867	-0.671807		351.887	175.01	63.9849	2.68537		243.509	103.585	36.258	2.10528		101.77	239.107	32.9512	0.3182		372.429	103.998	26.0963	0.276127		87.3049	153.257	4.37224	-0.806661		403.604	55.2603	17.6482	0.16157		441.271	57.9682	6.66832	-0.839841
77.1316	197.398	3.30489	-0.859368		532.104	260.61	0.848347	-1.10814		378.702	319.531	0.13354	-0.668258		379.094	232.923	58.5348	2.38304		247.503	139.622	44.8019	2.88448		84.5714	211	38.442	0.581761		358.355	125.973	30.5462	0.601281		88.2888	148.997	3.00168	-0.912123		386.905	60.9695	8.291	-0.349185		447.632	59.9707	30.5162	1.04233
75.4218	194.57	4.9373	-0.758508		532.562	261.325	1.07312	-1.09341		378.834	319.514	0.101744	-0.669901		416.674	277.801	48.487	1.82568		276.561	173.723	15.6249	0.22358		74.6389	173.863	28.8235	0.12007		378.364	102.892	26.6175	0.314218		89.3335	146.183	2.93566	-0.917203		379.024	63.5446	10.0962	-0.250652		473.045	76.8653	17.1242	-0.0146213
76.7663	189.819	22.8222	0.34654		532.166	260.327	2.29327	-1.01345		378.737	319.484	0.0359309	-0.673302		465.135	279.378	29.0478	0.747359		275.394	189.304	11.0543	-0.193252		76.5347	145.102	38.2573	0.572897		395.946	82.9079	13.8652	-0.617591		89.179	143.252	1.53467	-1.02501		370.167	68.3916	17.7632	0.167849		487.287	86.3732	1.39543	-1.256
80.4742	167.3	24.5016	0.4503		534.396	259.789	2.11535	-1.02511		378.713	319.457	0.103798	-0.669795		491.183	266.523	6.10886	-0.52509		279.639	179.097	12.1064	-0.0973013		90.5975	109.523	15.3696	-0.525726		408.082	76.2033	26.1598	0.280767		90.7111	143.34	1.78609	-1.00566		356.483	79.7173	2.12128	-0.685953		487.737	85.0526	7.76802	-0.753048
88.5093	144.154	23.2031	0.370076		535.855	258.258	3.796	-0.914967		378.648	319.538	0.127629	-0.668563		497.133	265.139	27.4622	0.659409		280.83	167.049	14.4715	0.118393		98.5371	96.3629	4.17013	-1.06331		433.435	69.7578	7.58163	-1.07673		92.4926	143.212	6.03071	-0.679047		354.695	80.8591	1.73215	-0.707194		493.617	90.1285	4.0396	-1.04731
104.525	127.365	10.183	-0.434393		532.099	258.806	12.1711	-0.366103		378.772	319.511	0.106893	-0.669635		517.034	246.214	7.41163	-0.452823		279.566	152.633	20.5053	0.668665		100.163	92.5226	2.2864	-1.15373		439.18	64.8106	7.09781	-1.11209		89.5452	148.473	3.74959	-0.854573		353.187	80.0069	3.3539	-0.618672		497.49	91.2788	5.98461	-0.893801
114.691	127.959	36.7137	1.20484		538.195	248.272	29.2764	0.754895		378.736	319.411	0.137199	-0.668069		520.413	239.618	52.8434	2.06733		275.759	132.484	6.21901	-0.63422		97.9907	93.2373	4.37291	-1.05357		446.132	66.2426	29.0281	0.490356		89.1509	144.744	6.89341	-0.612664		356.252	78.6451	9.79699	-0.266982		499.757	96.8174	3.08444	-1.12269
147.131	145.149	35.571	1.13424		552.503	222.73	4.20436	-0.888205		378.669	319.531	0.028229	-0.6737		480.53	274.284	51.3547	1.98475		275.948	126.268	9.27882	-0.355171		95.365	96.7341	11.3131	-0.720442		474.821	70.6707	6.62247	-1.14682		95.8352	146.429	29.2374	1.10665		363.407	71.9532	22.3355	0.417421		497.06	95.3212	4.4174	-1.01749
177.662	163.403	60.2191	2.65716		556.06	220.489	2.41657	-1.00537		378.665	319.559	0.0416308	-0.673008		430.02	283.562	63.0936	2.63592		268.199	121.164	27.0934	1.26949		90.5031	106.949	28.6077	0.109709		468.389	69.0943	22.1269	-0.0139155		89.6609	175.008	4.34451	-0.808796		383.793	62.8265	15.7353	0.0571534		501.416	96.0556	14.2631	-0.240426
205.852	216.616	65.952	3.01138		557.839	218.853	10.8428	-0.453156		378.647	319.521	0.0266414	-0.673783		371.585	259.768	50.7624	1.9519		255.467	97.2484	21.0715	0.7203		79.6255	133.408	29.0722	0.132006		446.421	66.4432	6.3316	-1.16807		88.0599	170.969	23.6414	0.67605		397.864	55.7839	21.2085	0.355908		505.837	109.616	5.54901	-0.928181
255.114	260.468	17.4588	0.015155		558.772	208.051	23.3521	0.366646		378.656	319.496	0.0867331	-0.670677		341.563	218.836	54.4373	2.15575		240.089	82.8427	37.6014	2.2278		80.1832	162.475	34.8203	0.407919		440.272	64.9348	23.7996	0.108312		90.3872	194.495	15.0959	0.018498		419.073	55.763	5.09226	-0.523785		510.462	112.682	5.29427	-0.948286
270.793	252.788	25.451	0.508965		561.804	184.896	23.3716	0.367921		378.738	319.524	0.0127716	-0.674499		336.712	164.615	69.4838	2.9904		202.561	85.1912	46.4992	3.03926		80.3142	197.295	4.66006	-1.03979		417.67	72.3914	3.50193	-1.37484		94.5433	209.008	24.9129	0.773894		424.023	54.5684	4.89815	-0.534381		508.975	107.601	4.80606	-0.986818
256.074	273.552	27.0148	0.605584		561.76	161.525	4.7379	-0.853239		378.749	319.517	0.0975401	-0.670118		367.164	102.159	39.5389	1.32932		166.957	115.099	47.7707	3.15523		76.3908	199.81	2.68822	-1.13444		420.306	70.0859	29.4977	0.524669		107.889	230.045	36.0046	1.62737		419.668	56.8095	4.91974	-0.533202		506.766	103.332	3.0649	-1.12424
231.746	285.297	4.75472	-0.769788		564.591	165.324	7.23655	-0.68949		378.652	319.505	0.0111826	-0.674581		342.122	132.758	81.581	3.66144		130.41	145.862	38.6555	2.32394		77.1046	202.401	4.3495	-1.0547		449.78	68.897	22.6677	0.025604		134.328	254.485	45.9168	2.39009		424.154	54.7911	11.3837	-0.180375		507.811	106.213	12.5762	-0.373567
228.523	288.792	37.1822	1.23379		564.914	158.095	9.88359	-0.516016		378.656	319.516	0.149372	-0.667439		339.839	214.307	65.4765	2.76811		99.8082	169.48	41.4936	2.58276		79.3103	206.15	7.67832	-0.894914		472.071	73.0144	24.8487	0.184969		177.606	269.827	34.9599	1.54698		435.258	57.2996	10.0413	-0.253646		512.797	117.759	16.7172	-0.0467455
192.229	296.872	35.915	1.1555		559.557	149.789	4.61171	-0.861509		378.805	319.529	0.0990741	-0.670039		379.75	266.213	60.8519	2.51157		75.0254	202.759	33.6797	1.87015		84.2269	212.048	33.3846	0.339005		495.159	82.2007	3.79622	-1.35333		212.34	265.86	12.6636	-0.168663		445.208	58.6534	7.16781	-0.410493		512.863	134.476	5.97281	-0.894733
156.841	290.741	31.6176	0.889974		561.529	145.62	8.90789	-0.579959		378.721	319.477	0.100749	-0.669952		438.08	283.552	66.9786	2.85143		89.1175	233.349	31.25	1.64857		103.892	239.026	36.5526	0.49107		498.744	80.9509	24.1668	0.135142		224.554	262.514	24.9928	0.780035		452.13	60.5141	9.37065	-0.290253		517.532	138.202	21.3827	0.321478
127.835	278.159	46.6177	1.81678		559.433	136.962	17.1546	-0.0395087		378.624	319.505	0.788773	-0.634393		501.301	261.435	9.05763	-0.361518		111.364	255.296	23.8574	0.974369		137.9	252.427	26.0646	-0.0123618		516.622	97.2112	37.6009	1.11677		246.741	251.01	15.776	0.0708294		460.977	63.6012	13.3049	-0.0755067		516.01	159.53	21.2938	0.314463
173.998	284.652	29.619	0.766488		550.727	122.181	8.43623	-0.610869		377.848	319.363	4.14201	-0.461087		509.615	257.841	6.0754	-0.526945		132.133	267.036	1.23209	-1.08902		158.738	268.083	3.12414	-1.11352		532.779	131.164	37.3916	1.10148		259.928	242.351	7.45766	-0.569246		472.615	70.049	1.24573	-0.733745		514.442	180.766	17.7578	0.0353907
202.783	291.63	36.7203	1.20525		545.881	115.275	16.7602	-0.0653545		374.669	322.019	21.3804	0.429853		513.191	252.93	37.6723	1.22578		132.478	265.854	2.35912	-0.986236		160.337	270.767	5.22086	-1.01287		499.887	148.946	35.748	0.981378		265.037	236.917	21.8895	0.541247		473.848	70.2303	2.33532	-0.67427		498.282	188.129	16.2368	-0.0846595
238.701	283.995	54.9867	2.33387		535.532	102.092	5.37938	-0.8112		353.301	321.306	24.0771	0.569227		532.616	220.652	49.7428	1.89534		131.73	268.091	1.9183	-1.02644		165.55	270.496	10.9918	-0.735862		464.167	150.357	40.6235	1.33763		274.26	217.066	17.8046	0.226925		475.896	71.353	8.81669	-0.320491		493.259	203.569	23.1254	0.459016
278.855	246.429	53.8229	2.26196		531.791	98.2262	1.88497	-1.04021		337.516	303.125	38.5343	1.31642		539.949	171.452	27.4533	0.65891		129.813	268.047	3.12114	-0.916742		176.509	271.347	44.2356	0.859856		424.435	158.825	27.5354	0.381286		284.957	202.833	1.29042	-1.0438		483.279	76.1723	1.61059	-0.713829		478	220.946	14.756	-0.201529
295.505	195.246	61.9258	2.76262		532.955	96.7436	3.6915	-0.921816		305.71	281.369	43.6407	1.58033		538.507	144.037	26.551	0.608863		126.864	267.025	1.25331	-1.08708		219.95	263.001	58.8381	1.56079		397.628	165.114	52.9513	2.23842		285.849	201.9	0.869836	-1.07616		484.887	76.0847	1.0024	-0.747027		481.927	235.169	19.3839	0.163729
282.743	134.65	30.9601	0.849354		529.541	95.3386	6.56166	-0.733719		343.433	259.426	46.4259	1.72428		523.253	122.305	48.1918	1.8093		128.036	267.468	2.56308	-0.967635		265.219	225.415	37.341	0.528912		367.555	121.532	20.0372	-0.16661		285.835	202.77	8.61033	-0.480551		484.397	76.959	2.45162	-0.667922		466.855	247.358	47.0554	2.34768
265.012	109.27	2.60512	-0.902605		525.314	90.3201	8.62622	-0.598418		381.605	285.851	15.7982	0.141343		488.949	88.4572	63.6545	2.66704		125.662	266.502	13.5454	0.0339367		281.511	191.815	26.6315	0.0148492		378.144	104.521	23.1209	0.058717		287.239	194.275	0.679643	-1.0908		482.282	75.7178	1.3527	-0.727906		421.07	258.218	39.9173	1.7843
266.577	111.353	37.0995	1.22868		518.558	84.956	15.1346	-0.171894		390.855	298.658	36.6706	1.2201		427.162	73.1525	37.6084	1.22223		114.641	258.628	9.43382	-0.341036		268.635	168.503	33.2032	0.330295		364.325	123.058	28.7732	0.471732		287.829	193.938	13.3109	-0.118857		482.914	76.9141	2.20637	-0.681309		381.766	251.249	9.64453	-0.604946
236.172	90.0944	22.1645	0.305903		505.176	77.8873	28.3339	0.693128		427.278	302.91	52.8354	2.05555		391.587	85.3521	35.2792	1.09302		107.74	252.194	6.99505	-0.563447		275.63	136.045	51.3176	1.1998		350.45	148.265	33.9814	0.852293		284.183	181.136	6.11818	-0.672316		485.031	77.5369	3.96421	-0.585359		372.744	247.841	14.4393	-0.22652
214.26	93.4291	28.0223	0.667832		484.494	97.254	42.1949	1.60151		468.684	270.091	32.5628	1.00779		393.211	120.594	93.5711	4.32655		100.918	250.652	12.2839	-0.0811093		255.2	88.9698	74.4106	2.30827		348.201	182.172	27.2279	0.358814		289.511	178.129	20.2909	0.418242		488.971	77.9679	1.67461	-0.710335		360.527	240.143	30.9384	1.07565
229.376	117.025	44.1377	1.66355		490.448	139.027	38.02	1.32791		483.173	240.929	31.2184	0.938309		443.826	199.294	81.4224	3.65264		94.0949	240.437	8.71199	-0.406866		182.57	72.7856	39.2803	0.622001		355.228	208.477	30.6653	0.609989		286.529	158.058	6.18157	-0.667438		488.151	79.4279	2.03791	-0.690504		341.416	215.813	30.175	1.01541
253.966	153.678	49.2562	1.9798		510.781	171.153	38.155	1.33675		470.334	269.386	38.0306	1.29039		500.369	257.881	5.79663	-0.542409		88.9135	233.433	9.26638	-0.356306		143.72	66.9924	71.4232	2.16488		370.208	235.235	24.5651	0.164249		288.343	152.149	2.29961	-0.966145		488.489	81.4375	2.99994	-0.637993		323.592	191.465	45.262	2.20613
261.634	202.333	37.7748	1.27041		527.38	205.508	30.4073	0.829008		439.661	291.868	26.0712	0.672284		506.13	257.239	26.3319	0.59671		81.7179	227.595	5.00332	-0.74509		89.5386	113.53	16.3817	-0.477146		386.802	253.348	24.8645	0.186122		287.453	154.269	11.8478	-0.231433		491.406	82.1386	5.60626	-0.495729		317.019	146.683	37.7858	1.61608
281.22	234.634	36.3904	1.18487		547.465	228.338	7.70506	-0.658787		413.662	289.923	56.0095	2.2196		523.443	237.399	50.5793	1.94174		82.1283	222.608	19.3772	0.565788		88.3474	129.868	55.3458	1.39316		407.964	266.402	13.3841	-0.652748		289.084	166.004	17.9537	0.238395		493.047	87.4995	2.33087	-0.674514		330.502	111.385	14.1722	-0.247606
295.391	201.116	18.665	0.0896803		544.12	235.279	3.82153	-0.913294		370.477	325.59	13.0311	-0.00166733		539.967	189.595	65.7659	2.78416		73.2585	205.38	10.7093	-0.224714		76.2222	183.869	69.0869	2.05274		420.404	271.34	19.1737	-0.229706		284.534	183.372	1.48336	-1.02895		494.468	85.6523	6.46441	-0.448887		334.138	97.6867	12.2843	-0.396602
292.985	182.607	19.5297	0.143109		543.827	239.089	8.28706	-0.620645		357.559	323.876	21.3183	0.426638		525.55	125.429	51.7977	2.00933		68.4441	195.814	2.58297	-0.965822		109.058	244.654	70.2115	2.10671		438.973	276.115	10.938	-0.831485		283.362	184.281	0.562749	-1.09979		489.679	81.3106	16.5508	0.101669		329.257	108.96	1.13172	-1.27681
295.579	163.25	6.45405	-0.664792		540.29	246.584	4.92578	-0.840927		353.182	303.012	22.0625	0.465103		489.321	88.4083	43.6897	1.55957		69.1306	193.324	23.5617	0.947405		174.576	269.895	65.464	1.87883		449.897	275.562	11.8401	-0.76557		282.815	184.413	0.201415	-1.1276		476.626	71.1345	0.210277	-0.790264		328.138	108.792	11.6634	-0.445612
296.239	156.83	3.01948	-0.877003		541.17	251.43	1.50613	-1.06503		332.804	294.557	36.4624	1.20934		448.159	73.7651	45.3925	1.65402		66.7339	169.885	18.3572	0.472766		237.713	252.597	50.6992	1.17012		461.722	276.162	10.8856	-0.835314		282.658	184.539	0.60025	-1.09691		476.428	71.0634	3.18293	-0.628004		332.241	97.8739	16.6748	-0.0500895
295.643	153.87	8.32554	-0.54916		539.665	251.488	2.21149	-1.01881		337.257	258.367	68.0666	2.84275		402.919	77.4827	29.3724	0.765369		68.7961	151.644	22.793	0.877303		272.466	215.683	16.1553	-0.488012		472.262	273.441	25.9367	0.264471		282.973	185.05	10.2746	-0.352491		475.709	74.164	3.37814	-0.617349		343.844	85.8978	20.0107	0.213195
292.437	146.186	3.52387	-0.845838		538.022	250.007	19.3048	0.101402		269.282	254.835	37.6112	1.26871		377.338	91.9186	67.5181	2.88136		73.2899	129.298	2.03564	-1.01574		273.734	199.577	34.481	0.391633		466.218	248.218	35.0932	0.933529		283.16	195.323	3.43349	-0.878896		479.012	73.4579	14.497	-0.0104382		359.004	72.8368	30.0122	1.00255
291.218	142.88	6.20589	-0.680125		523.339	262.539	22.0422	0.280799		232.475	247.1	42.3317	1.51268		338.374	147.059	68.5728	2.93986		73.4403	127.268	4.04749	-0.83226		282.836	166.319	48.9244	1.08492		434.101	234.077	14.3734	-0.58046		286.553	195.847	1.63231	-1.01749		491.068	81.5084	9.0614	-0.307133		386.062	59.8521	36.9372	1.54911
288.528	137.288	14.1015	-0.192283		505.152	274.993	3.14604	-0.957562		209.724	211.401	34.8499	1.126		341.174	215.575	34.3402	1.04094		75.9633	124.103	25.8881	1.15957		234.43	159.219	34.1517	0.375826		431.685	219.908	28.6087	0.459711		286.904	197.442	4.46078	-0.799848		496.887	88.4551	3.828	-0.592794		422.685	55.0485	2.197	-1.19274
281.06	125.326	30.9921	0.851327		507.214	277.369	1.66516	-1.05461		200.035	177.925	46.7977	1.7435		333.307	182.148	5.49691	-0.559035		89.6311	102.117	21.723	0.779721		206.519	139.539	39.7626	0.645152		407.378	204.821	44.598	1.62804		284.094	200.906	11.1676	-0.283773		496.356	92.246	15.5949	0.0494925		424.137	53.3996	10.4821	-0.538843
259.167	103.39	34.7941	1.08624		506.755	278.97	2.48101	-1.00115		207.893	131.792	27.7763	0.76041		330.437	177.46	1.16825	-0.799151		105.332	87.1051	13.1194	-0.00491571		183.22	107.317	44.8574	0.889705		413.617	160.661	52.3908	2.19747		280.673	211.537	1.82944	-1.00232		506.135	104.394	2.32609	-0.674774		433.706	57.6787	33.658	1.2903
228.301	87.3303	37.3475	1.244		504.276	278.865	12.8206	-0.32354		205.076	159.425	9.79641	-0.168849		330.356	176.294	3.55411	-0.666805		113.488	76.8287	8.19852	-0.453693		195.222	64.0955	44.5332	0.874144		388.348	114.768	19.0435	-0.23922		281.452	209.881	6.81739	-0.618513		507.71	106.106	4.42007	-0.560476		464.673	70.8653	24.8253	0.593181
191.557	80.642	12.8191	-0.27152		491.756	281.623	25.9786	0.538773		203.452	169.086	49.38	1.87696		330.722	172.759	1.77932	-0.765254		106.497	81.1109	5.74125	-0.677792		150.781	66.961	68.5618	2.02753		381.013	97.1932	41.4163	1.39556		283.069	203.259	15.4662	0.0469924		511.688	108.032	3.48818	-0.611343		484.929	85.2178	18.2498	0.0742168
179.417	84.759	12.3274	-0.3019		466.207	286.327	26.1906	0.552665		206.977	218.34	28.2948	0.787211		330.709	170.98	0.569181	-0.832382		103.533	86.0281	31.7239	1.69179		94.3449	105.893	64.7161	1.84293		418.89	80.4412	26.6421	0.316014		286.171	188.107	13.3022	-0.119527		511.689	111.521	1.15272	-0.738821		495.658	99.9811	3.5586	-1.08527
167.35	87.2806	19.1495	0.119612		440.039	285.238	20.6105	0.18697		216.966	244.813	32.8675	1.02354		330.928	171.505	10.8763	-0.260632		85.0356	111.801	27.9852	1.35082		76.5889	168.125	27.1022	0.0374453		444.519	87.7204	61.5492	2.86667		289.815	175.313	20.5004	0.434358		510.57	111.245	15.0222	0.0182321		495.273	103.519	21.2166	0.308366
153.357	100.353	27.3119	0.623943		419.814	281.271	8.87676	-0.581999		233.228	273.376	29.2813	0.838195		333.256	160.881	6.21925	-0.518966		75.4803	138.105	37.7998	2.24589		80.3383	194.967	15.6622	-0.511682		391.875	119.61	25.4163	0.226443		286.151	155.143	5.2677	-0.737758		514.568	125.725	2.83337	-0.647085		507.735	120.69	23.2371	0.467839
126.117	102.334	24.8108	0.469404		411.059	279.801	19.6236	0.122297		253.664	294.346	19.4486	0.330008		332.155	154.76	1.89633	-0.758763		68.7134	175.294	27.6308	1.3185		84.7372	209.999	44.6809	0.881234		368.099	110.627	10.6982	-0.849009		288.405	150.382	1.97057	-0.991464		515.999	123.279	1.09801	-0.741808		515.153	142.711	24.4637	0.564642
147.899	90.4554	59.5158	2.61371		394.172	269.805	4.54556	-0.865845		267.633	307.878	13.9599	0.0463327		332.648	152.929	0.592571	-0.831085		79.9848	200.521	32.2268	1.73765		110.692	246.368	34.7045	0.402361		374.963	102.421	29.1362	0.498252		287.596	148.585	19.7403	0.375873		516.362	122.243	5.35809	-0.509275		516.541	167.135	27.0567	0.769296
206.778	81.7696	50.0585	2.02938		389.844	268.416	30.5643	0.839296		280.363	313.608	21.8281	0.452991		332.62	153.521	0.0529912	-0.861016		89.5536	231.294	35.2631	2.01455		139.636	265.517	9.36913	-0.813753		397.706	84.21	22.6356	0.0232591		279.238	130.702	9.38841	-0.42068		511.794	119.442	15.5082	0.0447608		509.193	193.175	14.7849	-0.19925
253.65	99.3437	43.2479	1.60857		367.321	247.755	27.2416	0.621544		273.941	292.746	31.5588	0.955901		332.587	153.562	1.24493	-0.794898		113.695	256.998	27.5669	1.31267		147.078	271.208	18.5802	-0.371615		417.607	73.4245	6.69952	-1.14119		277.394	121.496	12.3904	-0.189682		507.689	104.487	5.15579	-0.520318		504.166	207.079	18.5535	0.0981844
282.303	131.738	24.7554	0.465987		352.844	224.679	24.0439	0.411984		259.882	264.492	6.3424	-0.347364		332.735	152.326	17.5841	0.111456		138.475	269.078	2.44078	-0.97879		165.595	272.748	31.9142	0.268425		422.93	69.356	29.6077	0.532711		269.876	111.647	12.9899	-0.143552		507.294	109.628	7.37359	-0.399261		495.764	223.621	33.2047	1.25452
290.578	155.069	48.6434	1.94194		344.929	201.975	15.6734	-0.136578		255.132	268.694	7.23318	-0.301325		341.109	167.789	10.6505	-0.273162		140.878	269.502	22.7189	0.870538		197.509	272.765	58.0354	1.52226		451.526	77.0286	18.631	-0.269357		261.419	101.788	17.0526	0.16906		512.643	114.703	10.7438	-0.215303		471.722	246.524	28.0446	0.847266
294.742	203.534	29.7377	0.773825		340.943	186.817	14.6997	-0.200391		260.316	273.738	2.97723	-0.521286		333.81	175.544	5.239	-0.573341		163.001	274.672	10.9824	-0.199805		249.662	247.306	50.7417	1.17216		469.991	74.5411	51.6238	2.14142		248.775	90.3459	7.13373	-0.594172		514.092	125.349	8.79455	-0.321699		445.807	257.245	46.3612	2.29288
285.462	231.787	49.1868	1.97551		340.048	172.144	20.9471	0.209032		261.551	276.447	19.6655	0.341218		333.536	170.313	17.0518	0.0819301		173.983	274.761	21.9055	0.79636		278.482	205.543	52.912	1.27633		433.842	111.396	63.5849	3.01542		242.256	87.4475	9.99423	-0.374064		517.166	133.588	3.43607	-0.614187		399.464	258.546	34.5028	1.35697
256.732	271.711	39.4806	1.3758		342.472	151.338	31.1183	0.875602		273.007	260.463	9.26525	-0.196301		335.323	153.355	2.69616	-0.714396		195.739	272.206	8.72063	-0.406077		286.426	153.231	55.2737	1.38969		371.119	121.832	15.0368	-0.531984		234.647	80.9684	7.28821	-0.582285		517.983	130.251	1.90036	-0.698012		367.128	246.512	4.17382	-1.03672
221.08	288.672	41.6716	1.51118		352.913	122.024	22.9478	0.340146		274.029	251.254	1.51367	-0.596928		332.627	153.423	0.419483	-0.840686		203.967	269.315	8.85863	-0.393492		264.692	102.409	53.2958	1.29475		360.654	132.629	30.2256	0.577858		229.008	85.5857	19.6191	0.366544		517.549	128.401	7.40079	-0.397776		365.075	242.878	6.40936	-0.860279
179.953	295.384	23.8441	0.40968		368.5	105.182	18.8677	0.0727564		273.326	249.913	2.2289	-0.559963		332.48	153.816	0.94204	-0.811699		212.809	268.786	2.76427	-0.949287		211.41	101.199	32.6901	0.305665		356.65	162.589	23.1696	0.0622789		212.109	75.618	6.8175	-0.618505		517.281	121.005	2.3737	-0.672175		358.879	241.239	13.8917	-0.269746
164.849	276.934	17.132	-0.00504005		385.024	96.0755	12.0976	-0.370919		271.107	249.711	3.04949	-0.517552		332.752	152.914	6.84197	-0.484423		215.466	268.021	5.9335	-0.660259		221.121	132.413	68.383	2.01895		357.304	185.749	20.547	-0.129356		206.126	72.3495	18.5261	0.28244		515.024	121.74	8.24535	-0.351677		348.73	231.753	25.7315	0.664707
162.381	293.887	48.6182	1.94039		397.038	97.5014	43.691	1.69956		269.165	247.36	3.36478	-0.501257		337.764	157.571	11.9792	-0.199453		220.787	265.397	4.04815	-0.832199		212.781	200.286	83.8713	2.7624		356.256	206.269	28.6653	0.463848		187.613	73.0274	5.01105	-0.757507		511.088	114.495	15.134	0.0243322		332.808	211.54	15.8041	-0.11881
210.999	293.927	3.97302	-0.818087		439.773	106.59	39.4481	1.4215		268.128	250.561	0.343797	-0.657391		338.592	145.62	1.05558	-0.805401		224.161	263.159	0.566058	-1.14976		152.07	258.153	12.781	-0.64998		367.122	232.795	35.685	0.976773		184.162	69.394	3.05326	-0.908153		504.603	100.821	8.33382	-0.346847		334.327	195.809	21.5346	0.33347
214.904	293.197	4.9618	-0.756993		476.029	122.135	44.5135	1.75346		268.46	250.651	21.1369	0.417263		337.618	145.212	3.41764	-0.674375		223.762	263.561	3.6304	-0.870298		139.884	262.008	9.38203	-0.813134		392.993	257.374	21.0937	-0.0894073		181.192	70.1034	4.75969	-0.776848		504.533	109.154	16.7281	0.111347		319.157	180.525	24.8514	0.595246
210.091	294.402	21.7119	0.277939		513.363	146.376	39.5934	1.43102		285.662	262.933	8.25379	-0.248576		338.947	142.063	4.91564	-0.591279		220.653	265.436	0.533982	-1.15269		145.808	269.283	19.6175	-0.321826		411.218	267.995	20.036	-0.166698		177.575	73.1975	32.117	1.32822		515.509	121.778	1.02816	-0.74562		315.124	156.003	23.1948	0.464494
188.593	297.444	30.7656	0.837336		529.738	182.425	32.22	0.947801		278	266.002	15.013	0.100763		340.928	137.564	22.4582	0.381831		220.166	265.655	2.171	-1.00339		128.627	259.815	24.5647	-0.0843572		430.07	274.779	14.4684	-0.573519		146.802	82.3887	25.2574	0.800403		515.775	122.771	10.496	-0.228829		318.23	133.017	24.5605	0.572283
158.056	293.706	31.0565	0.855308		557.164	199.335	31.5682	0.905089		271.914	252.278	2.01088	-0.57123		350.624	117.307	22.1607	0.365326		221.882	264.325	2.80102	-0.945936		108.701	245.448	34.3413	0.384924		444.441	276.459	8.09582	-1.03916		126.647	97.6119	17.7379	0.221792		516.284	133.255	6.13351	-0.46695		327.352	110.213	7.75086	-0.754402
130.299	279.775	48.9146	1.9587		548.78	229.769	1.47626	-1.06699		273.593	253.385	0.169295	-0.66641		364.466	100.001	1.62649	-0.773732		224.29	262.895	4.86112	-0.758058		86.6169	219.15	25.4374	-0.0424651		452.507	275.77	7.70631	-1.06762		113.26	109.249	45.5233	2.35981		519.452	138.506	0.67651	-0.764815		329.538	102.777	5.38066	-0.941468
95.1646	245.742	18.3118	0.0678585		547.305	229.823	26.4643	0.570605		273.733	253.289	0.186522	-0.665519		362.978	99.3455	0.600668	-0.830635		228.711	260.874	6.6395	-0.595873		76.4271	195.843	3.2147	-1.10917		460.206	276.106	19.5638	-0.201195		94.663	150.8	31.9294	1.31379		518.776	138.473	19.3232	0.252998		331.349	97.7101	12.4674	-0.382157
107.743	232.434	27.5415	0.638128		556.681	205.075	12.7069	-0.330988		273.793	253.113	0.0898609	-0.670515		362.912	98.7485	7.59801	-0.442484		234.28	257.259	0.193946	-1.1837		75.1765	192.881	22.6621	-0.175681		479.678	274.216	15.7085	-0.482908		92.6414	182.665	38.8617	1.84721		521.408	157.616	8.35135	-0.34589		339.802	88.5463	21.3871	0.321827
130.616	217.093	50.2826	2.04322		559.651	192.72	26.2614	0.557305		273.751	253.192	0.133034	-0.668284		368.98	94.1766	0.697811	-0.825247		234.092	257.306	0.53679	-1.15243		75.4448	170.221	24.3555	-0.0943968		488.539	261.245	15.0806	-0.528787		104.941	219.529	45.9474	2.39244		520.758	165.942	1.68222	-0.709919		355.779	74.3285	32.534	1.20158
171.37	246.545	55.3857	2.35852		561.447	166.52	31.5604	0.904577		273.884	253.205	0.798271	-0.633902		369.577	93.8152	1.12919	-0.801318		233.557	257.346	2.51646	-0.971887		74.5701	145.881	3.58789	-1.09126		503.617	261.493	8.28963	-1.025		135.363	253.963	31.6648	1.29343		520.126	167.501	3.5284	-0.609147		384.853	59.7279	29.7352	0.980689
203.26	291.829	20.6713	0.213642		555.206	135.583	24.2661	0.426543		274.322	253.873	7.01399	-0.312653		369.682	92.6909	2.97652	-0.698844		235.769	256.146	4.13968	-0.823853		74.8569	142.305	27.0303	0.0339943		511.3	258.381	13.7266	-0.627722		164.62	266.075	41.3972	2.04232		520.696	170.983	0.771254	-0.759643		414.25	55.2574	12.5876	-0.372669
220.041	279.76	44.8267	1.70612		541.22	115.753	34.1417	1.07374		273.768	260.865	20.0162	0.359342		367.829	95.0203	9.44496	-0.340032		232.614	258.826	5.81547	-0.671023		86.2403	117.788	5.2378	-1.01206		522.25	250.103	10.1655	-0.887931		205.941	263.566	58.9147	3.39024		520.393	171.693	2.2845	-0.677044		426.762	56.6327	31.8126	1.14465
262.496	265.372	41.607	1.50719		519.621	89.3118	47.7452	1.96525		253.938	263.588	22.4237	0.483771		361.312	101.856	10.3027	-0.29245		227.256	261.089	1.72804	-1.04379		85.3193	112.632	16.7239	-0.46072		528.806	242.334	10.5939	-0.856627		259.511	239.048	22.7176	0.604969		519.18	173.628	8.74402	-0.324457		457.281	65.6114	39.3052	1.73599
284.959	230.35	15.174	-0.126015		486.409	123.613	48.7334	2.03001		231.564	265.079	12.8011	-0.0135567		353.724	108.826	2.95298	-0.70015		227.174	259.363	9.10177	-0.371318		98.2134	101.981	37.0397	0.514449		535.83	234.404	12.3094	-0.731278		271.235	219.59	31.4749	1.27882		515.775	181.682	32.5978	0.977578		487.698	90.5058	8.40415	-0.702842
288.421	215.576	37.9047	1.27843		490.52	172.173	43.0717	1.65897		244.357	264.631	6.22091	-0.353643		355.718	106.647	1.61057	-0.774615		233.172	252.517	4.45498	-0.795098		135.095	105.401	29.6224	0.158415		541.908	223.699	8.43682	-1.01424		284.25	190.932	31.4279	1.27521		500.669	210.569	2.94746	-0.640857		493.406	96.6743	20.9277	0.285567
296.447	178.531	27.7581	0.651509		506.904	212.007	32.915	0.993353		238.874	267.57	26.6909	0.704313		354.964	108.071	0.815052	-0.818743		237.184	254.452	0.949599	-1.11478		126.053	133.61	11.3993	-0.716306		546.002	216.323	14.2648	-0.588393		272.192	219.954	25.5906	0.82604		498.74	212.797	25.4783	0.588969		504.788	114.236	31.8607	1.14844
290.307	151.46	52.7352	2.19476		531.47	233.914	7.37142	-0.680652		252.091	290.759	31.3992	0.947656		354.366	107.516	4.20082	-0.630931		238.133	254.497	0.627207	-1.14418		116.166	139.284	20.123	-0.297561		545.654	202.062	37.2258	1.08936		257.513	240.917	41.51	2.051		481.605	231.652	16.4177	0.0944056		515.805	144.131	20.2529	0.232308
260.876	107.702	26.8616	0.596118		532.137	241.255	22.9952	0.343257		278.366	307.949	54.5383	2.14356		352.061	111.028	4.24342	-0.628567		237.562	254.757	0.735326	-1.13432		104.532	155.703	28.7255	0.115362		510.966	188.553	27.7108	0.394099		222.945	263.898	46.5464	2.43853		469.209	242.417	15.41	0.0393983		516.341	164.377	18.1689	0.0678362
239.077	92.0058	28.2114	0.679517		520.891	261.312	23.7134	0.390324		331.737	319.174	46.5158	1.72893		353.881	107.194	4.32147	-0.624238		236.83	254.824	5.006	-0.744845		110.002	183.903	37.4117	0.532309		491.156	207.93	43.1686	1.5236		176.774	269.797	41.3116	2.03573		482.285	234.265	10.2212	-0.243825		513.232	182.278	26.7798	0.747443
211.014	89.1211	7.34793	-0.609563		501.549	275.032	30.238	0.817914		377.663	326.555	5.34789	-0.398763		356.959	104.161	0.0254193	-0.862545		233.095	258.158	0.361049	-1.16846		102.66	220.587	27.658	0.0641219		448.53	201.107	30.9277	0.629162		137.549	256.834	25.5598	0.823671		487.287	225.351	21.2791	0.359761		503.942	207.395	5.89543	-0.90084
215.295	83.1491	30.2007	0.80243		472.382	283.01	13.6373	-0.270016		383.01	326.692	8.92901	-0.213679		356.982	104.173	0.538166	-0.834102		233.006	257.808	0.784324	-1.12986		82.0007	202.197	27.4399	0.0536559		417.708	198.555	32.7924	0.76541		117.965	240.409	32.6093	1.36611		502.795	210.78	25.6979	0.600956		502.411	213.088	6.06413	-0.887526
243.448	94.0788	37.9842	1.28335		458.785	284.059	24.3479	0.431907		391.917	326.067	6.8878	-0.319175		356.889	103.643	1.29868	-0.791916		233.582	257.277	4.3427	-0.805337		74.9807	175.67	18.178	-0.390924		401.361	226.982	24.2756	0.143094		102.971	211.452	19.8127	0.381439		515.698	188.556	20.9239	0.340373		508.029	210.804	0.445557	-1.33097
272.487	118.564	34.0884	1.04264		434.447	284.746	18.6523	0.0586413		396.887	321.299	6.72812	-0.327428		357.896	102.823	0.169193	-0.85457		237.515	255.435	0.108291	-1.19151		72.839	157.619	3.63338	-1.08907		389.976	248.422	19.4511	-0.209432		94.6376	193.477	23.9719	0.70148		520.996	168.314	3.54052	-0.608485		507.585	210.844	7.04147	-0.81039
289.22	148.263	44.8653	1.7085		416.223	280.773	34.371	1.08877		403.359	323.138	21.2816	0.424742		357.727	102.819	0.25608	-0.84975		237.407	255.432	4.04954	-0.832073		72.5149	154	12.0248	-0.686279		374.873	236.164	47.4616	1.83729		90.9078	169.797	10.8976	-0.304554		520.839	164.777	24.1015	0.513815		511.678	205.114	0.984871	-1.2884
297.509	192.356	57.5588	2.49279		386.789	263.025	27.6819	0.650399		412.292	303.822	40.2147	1.40327		357.975	102.756	1.62572	-0.773775		240.674	253.04	6.30267	-0.626591		77.8374	143.217	44.8277	0.888281		352.475	194.32	28.3516	0.440925		91.5507	158.918	29.5989	1.13446		517.583	140.897	6.5054	-0.44665		510.697	205.2	0.400516	-1.33452
278.947	246.839	16.8232	-0.024117		366.256	244.459	33.2673	1.01644		375.584	287.398	44.8994	1.64539		356.74	103.813	1.18599	-0.798167		245.553	249.05	1.87965	-1.02996		96.0067	102.237	3.93781	-1.07446		347.292	166.446	25.684	0.246007		99.7177	130.468	44.7981	2.30401		518.393	134.442	7.83983	-0.373812		511.068	205.051	0.172731	-1.3525
268.872	260.312	25.563	0.515883		351.329	214.729	18.0582	0.0197089		336.968	264.489	25.4128	0.63826		355.766	104.489	1.0968	-0.803115		244.47	247.513	2.68976	-0.956082		93.7895	98.9827	1.66211	-1.18369		351.389	141.091	32.1185	0.716175		127.382	95.2326	24.0925	0.710762		516.8	126.766	1.01866	-0.746139		511.043	204.88	0.44509	-1.331
249.382	276.853	42.1015	1.53774		343.251	198.578	21.7807	0.263662		312.819	272.402	9.13596	-0.202983		356.773	104.056	1.03813	-0.806369		247.158	247.421	6.19502	-0.636409		93.2994	100.571	13.3882	-0.620836		364.715	111.867	17.789	-0.330886		148.907	84.4096	57.3705	3.27142		517.232	125.843	2.2557	-0.678617		510.744	204.55	2.9338	-1.13458
211.388	294.992	22.284	0.313283		340.962	176.918	40.317	1.47844		308.77	280.592	0.0572889	-0.672199		357.276	103.148	1.27323	-0.793328		250.632	242.292	1.10813	-1.10032		88.7798	113.173	26.3813	0.00283947		377.513	99.5124	23.9578	0.119868		205.49	74.9374	47.76	2.53192		517.152	123.589	1.68348	-0.709851		510.314	207.452	0.635452	-1.31598
189.255	297.581	45.9123	1.77319		380.123	167.333	41.0931	1.5293		308.824	280.612	0.0312599	-0.673544		358.159	102.231	0.47266	-0.837736		250.874	243.373	2.11311	-1.00867		83.5558	139.032	14.282	-0.577933		396.485	84.8817	12.0718	-0.74864		249.638	93.158	23.6364	0.675666		516.647	121.983	5.93868	-0.477584		509.785	207.1	0.601244	-1.31868
144.463	287.498	4.26041	-0.80033		417.675	150.644	43.7889	1.70597		308.825	280.581	0.0263761	-0.673796		358.141	102.703	0.609228	-0.830161		252.48	241.999	0.727467	-1.13504		76.7188	151.571	41.1236	0.710481		405.645	77.0195	28.0483	0.418763		266.775	109.437	48.4025	2.58136		513.183	117.159	12.8421	-0.100768		510.162	206.632	2.19136	-1.19318
140.352	288.615	3.03101	-0.876291		460.794	158.275	30.7793	0.853386		308.799	280.581	0.0774568	-0.671156		358.123	102.094	8.45192	-0.395117		252.615	242.714	1.01343	-1.10896		79.4682	192.603	27.1866	0.0414958		432.942	70.5693	37.8128	1.13225		285.908	153.897	36.1513	1.63866		507.323	105.732	21.0152	0.345353		511.255	204.732	0.419674	-1.33301
137.377	288.033	7.88708	-0.576251		489.415	146.953	39.894	1.45072		308.845	280.518	0.0419581	-0.672991		362.983	109.009	5.64993	-0.550547		252.97	241.765	1.55765	-1.05933		89.2991	217.95	53.137	1.28713		470.724	72.0854	39.8174	1.27873		285.328	190.044	53.4611	2.9706		495.567	88.3129	4.93862	-0.532172		511.389	204.334	11.1956	-0.482528
130.389	284.376	9.29574	-0.489214		528.722	153.772	30.2054	0.815776		308.823	280.482	0.0243529	-0.673901		367.146	105.189	9.70836	-0.325421		254.123	240.718	0.605256	-1.14619		138.766	237.354	27.0567	0.0352586		469.504	111.884	57.3215	2.55775		260.398	237.336	35.8337	1.61422		490.712	89.22	9.10939	-0.304514		506.503	214.408	2.05529	-1.20392
122.753	279.075	19.0598	0.114076		558.075	160.898	22.6372	0.31979		308.828	280.506	0.219484	-0.663816		370.072	95.9322	8.45275	-0.395071		254.581	240.323	2.34089	-0.987899		153.165	260.261	30.8297	0.216365		412.319	115.837	38.8824	1.21041		232.144	259.377	21.3945	0.503156		487.132	80.8438	5.02457	-0.52748		504.976	215.783	1.14553	-1.27572
109.227	265.647	19.0131	0.111189		560.888	183.359	17.1446	-0.0401642		308.706	280.689	0.0280292	-0.673711		376.293	90.2102	1.9936	-0.753368		255.499	238.169	5.02888	-0.742759		181.405	272.628	27.2754	0.04576		375.532	103.244	18.9371	-0.246989		212.268	267.292	3.4075	-0.880896		490.927	84.136	17.1072	0.132038		506.038	216.212	0.714627	-1.30973
98.0472	250.268	60.1238	2.65127		559.828	166.248	34.0254	1.06612		308.723	280.666	0.0286192	-0.67368		374.355	89.7431	0.516499	-0.835304		259.293	234.868	6.96758	-0.565952		207.464	264.573	37.1871	0.521527		364.041	118.296	48.6017	1.9206		210.526	270.221	3.27765	-0.890887		496.238	100.398	15.9582	0.0693238		505.338	216.071	0.595507	-1.31913
81.6395	192.426	70.4956	3.29211		552.444	133.033	24.987	0.473789		308.74	280.689	0.0501913	-0.672565		374.03	90.1443	0.59065	-0.831191		263.658	229.437	3.8352	-0.85162		242.359	251.719	41.3664	0.722134		349.131	164.554	43.9468	1.58047		213.551	268.958	8.33612	-0.501651		505.412	113.456	8.35009	-0.34596		505.376	215.477	0.941804	-1.2918
111.891	128.752	49.3334	1.98457		539.84	111.458	38.308	1.34678		308.698	280.717	0.141858	-0.667828		374.363	89.6564	1.05355	-0.805514		265.28	225.962	4.82181	-0.761643		267.263	218.689	20.1069	-0.298333		354.745	208.141	6.63374	-1.146		221.581	266.719	16.246	0.106994		512.508	117.857	8.6535	-0.329398		504.437	215.545	1.40924	-1.25491
145.001	92.1799	62.1769	2.77813		510.085	87.3302	26.7541	0.589592		308.821	280.646	0.106824	-0.669638		373.722	90.4931	1.7285	-0.768073		262.78	230.085	1.54353	-1.06062		276.467	200.812	38.4147	0.58045		359.169	213.084	24.0506	0.126654		236.353	259.957	21.3034	0.496151		512.842	126.504	2.7424	-0.65205		505.306	214.436	3.68623	-1.0752
206.059	80.4339	56.8933	2.45167		488.122	72.053	41.2652	1.54058		308.774	280.551	0.232438	-0.663146		374.955	89.2817	4.6387	-0.606641		261.984	231.407	1.74726	-1.04204		285.313	163.43	37.2503	0.52456		369.291	234.901	9.05643	-0.96897		253.913	247.896	16.2338	0.106058		515.056	128.122	19.1403	0.243016		508.135	212.072	0.911209	-1.29422
257.594	104.536	17.8074	0.0366943		447.341	65.7529	43.8095	1.70732		308.764	280.783	0.0426275	-0.672956		379.231	87.4829	12.2527	-0.184283		262.382	229.706	1.71487	-1.04499		272.572	128.426	24.4021	-0.0921612		374.978	241.949	11.8355	-0.765903		264.169	235.312	9.70373	-0.396417		520.047	146.6	3.86962	-0.590522		508.618	212.845	1.54959	-1.24383
272.631	114.075	25.3587	0.503258		404.637	75.5339	27.8089	0.658718		308.785	280.746	0.0562339	-0.672253		389.628	80.9991	22.0436	0.358829		262.189	231.41	1.63759	-1.05204		264.499	105.398	58.8452	1.56113		383.097	250.56	25.5358	0.235178		270.979	228.4	18.2139	0.258418		516.737	144.596	20.8021	0.333721		507.125	212.428	2.38321	-1.17804
284.452	136.51	65.2987	2.97101		382.567	92.4522	32.6644	0.976926		308.73	280.733	0.0938443	-0.670309		411.144	76.2078	22.999	0.411826		263.114	230.059	0.613094	-1.14547		211.27	80.3095	45.0323	0.8981		405.182	263.379	6.1064	-1.18453		277.49	211.389	7.22382	-0.587239		521.273	164.897	1.23303	-0.734438		504.75	212.234	10.7612	-0.516813
295.035	200.945	29.3015	0.74687		374.214	124.031	39.4854	1.42394		308.82	280.762	0.115326	-0.669199		433.296	82.3932	23.9984	0.467264		262.515	230.189	2.35016	-0.987054		167.404	90.4916	64.3356	1.82467		410.193	266.869	12.2951	-0.732323		283.796	207.867	6.23991	-0.662949		521.311	166.13	0.30481	-0.785104		512.131	204.403	6.07469	-0.886692
287.212	229.183	7.78657	-0.582461		343.853	149.276	52.4131	2.27116		308.866	280.656	0.151997	-0.667304		456.512	76.316	12.7864	-0.15468		260.976	231.965	6.45772	-0.612451		139.503	148.462	18.1781	-0.390918		421.358	272.017	16.3499	-0.43604		285.633	201.903	5.05085	-0.754444		521.066	166.311	0.809299	-0.757567		513.366	198.455	17.0996	-0.0165643
290.316	222.042	24.9538	0.478244		345.359	201.667	35.7896	1.18174		308.734	280.732	0.164902	-0.666637		444.077	73.3373	28.2458	0.702874		257.429	226.568	5.2065	-0.72656		141.955	166.474	14.1922	-0.582245		437.227	275.954	10.7579	-0.844641		286.019	196.867	15.7533	0.0690831		521.097	167.119	1.39174	-0.725775		504.528	213.094	1.49823	-1.24789
294.572	197.454	42.3707	1.55437		358.715	234.872	28.1411	0.680495		308.752	280.896	0.268681	-0.661273		415.91	75.4421	36.4122	1.15587		260.481	222.351	27.7147	1.32615		150.904	177.49	8.10201	-0.874576		447.953	276.778	7.46556	-1.08521		288.936	181.386	2.80598	-0.927181		520.494	168.373	1.25386	-0.733301		505.319	214.366	1.95081	-1.21217
289.512	155.387	28.6916	0.70919		376.839	256.399	31.5485	0.903795		308.907	280.677	0.138988	-0.667976		381.751	88.0524	62.4413	2.59974		275.258	198.904	6.41002	-0.616801		155.835	183.918	15.9703	-0.496894		455.306	275.483	16.1076	-0.453742		289.425	178.623	5.94573	-0.685585		519.927	169.492	2.72359	-0.653077		507.09	213.546	1.38662	-1.25669
279.863	128.366	63.511	2.86056		402.133	275.255	17.2143	-0.035597		308.794	280.758	0.0790349	-0.671075		342.218	136.385	23.8868	0.461075		273.415	205.043	3.90228	-0.845503		163.723	197.804	19.2348	-0.340195		471.413	275.317	5.39093	-1.23681		290.38	172.755	1.07067	-1.06071		518.211	171.607	8.59848	-0.332401		508.366	213.003	1.32062	-1.2619
230.349	88.5909	46.4506	1.80645		418.238	281.335	42.3394	1.61098		308.716	280.747	0.124427	-0.668729		333.578	158.654	3.22715	-0.684941		271.672	208.535	8.85557	-0.393771		182.429	202.286	23.7054	-0.125606		470.176	270.069	11.8448	-0.765226		289.697	171.931	16.1793	0.101859		517.728	180.192	28.6305	0.761031		507.26	213.725	0.314578	-1.3413
184.692	80.0422	19.2408	0.125257		460.344	285.773	26.5756	0.577895		308.775	280.857	0.0668302	-0.671705		331.404	161.039	10.7059	-0.270086		276.524	201.127	4.05846	-0.83126		201.909	188.778	19.8599	-0.310192		482.016	270.423	22.6561	0.0247552		282.817	186.574	30.8621	1.23166		505.364	206.015	27.9115	0.721781		507.524	213.554	0.179846	-1.35194
165.953	84.4088	25.1657	0.491335		486.782	283.08	17.9807	0.0146287		308.832	280.821	0.0501006	-0.67257		330.75	171.725	0.545782	-0.83368		278.037	197.361	7.47844	-0.519363		221.022	194.171	9.27429	-0.818306		503.45	263.083	10.8735	-0.836194		274.582	216.317	47.8768	2.5409		487.833	227.734	39.4539	1.35181		507.43	213.707	1.628	-1.23764
141.784	91.4192	35.2452	1.11411		502.186	273.804	30.6622	0.845711		308.847	280.773	0.0399532	-0.673095		330.301	171.415	1.54824	-0.778072		274.672	190.682	8.20027	-0.453533		227.446	187.482	3.72657	-1.0846		512.239	256.681	8.61379	-1.00131		243.217	252.489	29.3405	1.11459		453.634	247.408	6.19442	-0.463625		506.402	214.97	2.46495	-1.17159
113.415	112.335	37.3318	1.24303		528.75	258.49	10.0255	-0.506718		308.809	280.758	0.129791	-0.668451		330.914	169.993	2.83293	-0.706809		279.132	183.801	4.90901	-0.75369		231.165	187.71	22.5815	-0.179551		519.534	252.1	20.354	-0.143457		216.597	264.827	50.4856	2.74165		448.013	250.01	8.00908	-0.364573		504.477	216.509	6.5505	-0.849139
91.3368	142.438	10.1589	-0.43588		535.898	251.46	12.0305	-0.375319		308.756	280.877	0.0939586	-0.670303		330.653	172.814	3.23204	-0.68467		282.332	180.078	10.6442	-0.230649		249.6	174.669	37.4527	0.534276		533.586	237.375	14.3579	-0.581589		166.262	268.719	33.1112	1.40473		440.056	250.921	21.401	0.366412		508.866	211.647	1.88393	-1.21744
91.802	132.29	6.40077	-0.668085		542.898	241.676	35.7017	1.17598		308.85	280.87	0.0583921	-0.672142		332.191	169.971	21.4623	0.326585		280.497	169.593	19.1743	0.547279		267.892	141.987	32.0517	0.275022		541.229	225.22	9.3975	-0.944048		135.536	256.379	23.8023	0.68843		418.663	251.504	10.4658	-0.230478		508.174	209.895	0.277196	-1.34425
94.758	126.612	2.56069	-0.90535		557.532	209.111	28.9142	0.731155		308.828	280.815	0.0972403	-0.670134		339.694	190.079	26.263	0.592884		279.78	150.432	6.86785	-0.575048		266.618	109.961	76.626	2.41462		545.65	216.928	19.918	-0.175315		117.66	240.662	15.0473	0.0147539		408.288	250.125	37.5788	1.24946		508.446	209.946	1.38482	-1.25684
96.4626	124.701	3.31148	-0.858961		561.987	180.542	10.7546	-0.458935		308.738	280.851	0.0905688	-0.670479		340.871	216.316	41.576	1.44232		279.748	143.565	9.61726	-0.324306		200.565	71.121	82.9301	2.71721		550.19	197.534	23.8188	0.109717		106.727	230.324	24.9003	0.772921		445.867	250.233	33.3651	1.01946		509.803	209.671	1.80454	-1.22371
98.2729	121.928	6.59723	-0.655946		563.022	169.838	20.402	0.173311		308.784	280.929	0.0369799	-0.673248		363.797	251	44.7935	1.62079		277.25	134.277	8.16004	-0.457202		118.439	82.6375	85.4646	2.83887		553.822	173.994	23.2195	0.0659231		96.0381	207.834	16.0681	0.0933024		476.556	237.141	30.7076	0.874405		509.173	207.98	1.12713	-1.27717
102.398	116.78	7.47986	-0.601411		559.284	149.781	29.6898	0.781987		308.812	280.905	0.119678	-0.668974		400.051	277.308	42.0839	1.47049		275.545	126.298	9.72797	-0.314209		76.6656	157.198	21.3892	-0.236782		551.642	150.877	28.5901	0.458349		88.7608	193.509	5.22181	-0.741289		499.124	216.317	46.4781	1.73522		509.601	206.937	8.64311	-0.683982
107.907	111.721	7.29327	-0.61294		548.11	122.274	28.6415	0.713286		308.878	280.805	0.0411494	-0.673033		441.631	283.798	21.7514	0.342619		270.159	118.196	10.9071	-0.206676		74.1469	178.438	2.97975	-1.12045		542.287	123.861	19.676	-0.193		88.7631	188.287	13.6001	-0.0966008		516.46	173.193	23.6113	0.487059		513.854	199.413	16.6187	-0.0545176
113.178	106.68	13.0031	-0.260147		531.131	99.2076	45.3782	1.81013		308.838	280.792	0.228423	-0.663354		463.017	279.826	36.5752	1.16492		266.364	107.971	20.2403	0.644502		71.3603	177.383	13.1172	-0.633843		531.049	107.71	34.9774	0.925071		85.751	175.025	11.5506	-0.254307		518.975	149.716	17.6319	0.160681		505.231	213.619	9.55957	-0.611651
123.655	98.9788	13.7744	-0.212492		493.66	73.6127	52.7841	2.29547		308.733	280.995	0.0693136	-0.671577		496.676	265.513	44.5987	1.60999		252.709	93.0306	15.3539	0.198869		74.5718	190.101	41.7807	0.742022		504.999	84.3694	36.0977	1.00693		88.5123	163.809	4.52178	-0.795154		517.084	132.186	1.32257	-0.729551		499.866	221.531	4.7079	-0.994565
134.788	90.8665	1.71946	-0.957327		441.654	64.5851	53.1024	2.31633		308.801	280.984	0.0933962	-0.670332		526.349	232.219	19.2484	0.203776		239.684	84.9011	18.4729	0.483313		93.8099	227.189	62.1818	1.72129		469.12	80.3953	25.7294	0.249321		87.7748	159.348	5.26459	-0.737998		517.326	130.885	3.235	-0.625162		497.902	225.81	0.870716	-1.29741
136.475	91.1981	18.9356	0.106396		390.736	79.658	50.4833	2.14469		308.859	280.911	0.155814	-0.667106		537.18	216.307	1.38148	-0.787323		226.849	98.1866	15.395	0.202615		144.873	262.674	10.7621	-0.74689		446.067	68.9692	38.2882	1.16699		86.8786	154.16	5.25277	-0.738907		516.559	127.743	2.09301	-0.687497		498.41	226.518	0.760985	-1.30607
153.514	82.9379	24.1169	0.426532		354.474	114.782	39.4857	1.42396		308.823	280.759	0.180734	-0.665818		536.61	215.049	2.99336	-0.69791		214.388	107.227	47.229	3.10582		155.333	260.142	35.0651	0.419669		410.275	82.5681	35.7552	0.981903		88.7989	149.271	3.20374	-0.896575		516.33	125.662	3.86066	-0.591011		498.1	225.823	1.25485	-1.26709
177.035	77.6109	30.1922	0.801906		340.145	151.576	1.90177	-1.03911		308.807	280.939	0.0439606	-0.672887		537.297	217.962	0.857206	-0.816405		182.351	141.929	53.6094	3.6877		188.883	270.339	20.6307	-0.273194		378.332	98.6332	10.3639	-0.873436		89.5665	146.16	16.6199	0.135762		516.415	121.802	2.96001	-0.640172		499.172	225.171	2.27963	-1.18621
207.213	78.5257	28.4932	0.696927		341.421	152.986	21.9373	0.273927		308.816	280.982	0.146595	-0.667583		536.47	217.736	26.3476	0.597578		161.404	191.277	48.3465	3.20774		207.787	262.078	33.1797	0.32917		371.08	106.037	12.8696	-0.690345		98.7879	132.333	3.85061	-0.846799		515.022	119.19	4.41048	-0.560999		500.503	223.32	2.42644	-1.17463
234.763	85.796	24.0181	0.420426		346.567	131.661	27.8093	0.658749		308.851	280.84	0.714358	-0.638239		539.027	191.513	16.3381	0.0423401		130.042	228.07	30.462	1.5767		239.274	251.614	13.969	-0.592958		379.768	96.542	12.0905	-0.747271		95.0165	131.556	2.4702	-0.953019		511.422	116.642	4.05498	-0.580404		499.277	225.414	1.80917	-1.22334
255.313	98.2282	13.188	-0.248727		359.919	107.267	10.9486	-0.446223		308.176	280.606	0.915691	-0.627833		542.544	175.558	14.1863	-0.0770213		116.64	255.426	16.9264	0.342275		237.191	237.801	16.4607	-0.473355		391.355	93.0903	11.9671	-0.75629		92.6449	132.247	0.395223	-1.11268		512.154	112.654	1.73458	-0.707061		500.486	224.068	0.706807	-1.31035
265.718	106.332	16.7822	-0.0266552		365.18	97.6646	2.06524	-1.02839		307.578	281.299	26.8123	0.71059		542.682	161.372	15.8629	0.0159778		130.329	265.382	3.36017	-0.894942		250.494	228.107	38.2892	0.574425		398.415	83.4272	10.239	-0.882557		92.5536	132.632	4.03666	-0.832483		511.861	110.944	5.85199	-0.482316		500.883	223.483	2.95159	-1.13318
276.66	119.056	12.7833	-0.273731		363.417	98.7405	3.73801	-0.918767		284.88	295.572	29.6292	0.856177		536.392	146.809	20.0707	0.249393		132.841	267.614	15.6529	0.226135		267.513	193.808	9.30923	-0.816629		405.968	76.5144	29.5662	0.529676		91.1114	136.402	1.27849	-1.04472		507.661	106.87	4.50724	-0.555718		502.93	221.357	1.59798	-1.24001
284.597	129.077	3.45844	-0.849881		365.609	95.7129	5.11423	-0.828577		255.252	295.807	9.23291	-0.197972		528.793	128.233	21.1435	0.3089		148.227	270.49	13.0776	-0.00872805		268.695	184.574	37.4771	0.535446		435.175	71.9183	9.01213	-0.972207		91.9209	137.392	4.50229	-0.796655		505.455	102.939	3.04845	-0.635345		503	219.76	13.6199	-0.291197
286.463	131.989	6.31617	-0.673312		362.398	99.6935	13.707	-0.265448		264.272	297.776	9.7005	-0.173806		516.881	110.764	20.0539	0.248461		135.303	268.489	18.81	0.514055		234.748	168.697	32.3165	0.287736		443.8	69.3053	38.9958	1.2187		92.5886	132.939	4.58068	-0.790623		505.649	99.8969	5.00463	-0.528569		493.399	229.421	4.72739	-0.993027
289.299	137.633	2.02512	-0.938441		356.099	111.867	49.4724	2.07844		273.524	300.691	6.59172	-0.334478		502.628	96.6574	20.4923	0.272779		118.65	259.743	6.75967	-0.584914		203.536	177.073	17.9888	-0.400005		471.956	96.2845	45.1465	1.66812		96.6401	130.802	0.50657	-1.10411		502.499	96.0081	10.9518	-0.203946		496.811	226.149	12.2026	-0.403052
290.254	139.418	4.50453	-0.785247		339.56	158.493	41.5075	1.55646		278.316	296.164	15.6807	0.135272		484.673	86.7795	12.3824	-0.17709		112.719	256.5	6.33762	-0.623404		186.397	171.61	44.0448	0.850701		506.999	124.749	42.1868	1.45186		96.8279	131.272	3.32661	-0.88712		495.517	87.5707	2.90971	-0.642918		488.218	217.485	22.1396	0.381217
287.389	135.942	2.44744	-0.912347		341.968	199.931	40.7937	1.50968		292.703	289.928	28.8798	0.817443		479.303	97.9369	58.4502	2.37835		106.821	254.182	23.0344	0.899312		145.197	156.036	67.9576	1.99853		520.431	164.74	39.3613	1.2454		93.559	130.655	3.89316	-0.843526		495.389	84.6638	10.2133	-0.244257		505.13	203.198	31.9096	1.15231
289.141	137.651	8.27888	-0.552043		358.778	237.1	29.3504	0.759742		319.977	299.423	32.8032	1.02022		526.251	132.755	28.3009	0.705932		91.5057	236.977	9.18653	-0.363588		78.1493	144.952	16.7368	-0.4601		496.117	195.694	25.7155	0.248309		96.0807	133.621	4.30836	-0.811577		488.095	77.5145	21.7623	0.386136		514.435	172.675	9.48046	-0.617895
292.38	145.27	0.355332	-1.04161		378.77	258.589	30.3573	0.825729		352.733	297.665	33.3391	1.04792		537.094	158.897	29.6648	0.781585		86.2938	229.412	4.33155	-0.806354		77.4811	161.676	18.5319	-0.373937		478.704	214.617	32.7043	0.758977		91.9959	134.991	7.26828	-0.583818		467.458	70.6071	29.6197	0.815024		509.336	164.683	7.32101	-0.788327
292.036	145.181	4.91853	-0.759667		402.981	276.903	34.4376	1.09313		369.047	326.74	25.5893	0.647381		537.66	188.556	13.7959	-0.0986778		82.0498	230.278	1.27403	-1.08519		78.0279	143.152	25.5695	-0.036126		455.44	237.603	33.0094	0.781269		97.0389	140.225	5.34381	-0.731902		440.424	58.5039	29.5487	0.81115		514.079	159.107	11.7221	-0.440979
290.186	140.624	12.7484	-0.275889		435.797	287.346	19.7692	0.131837		344.008	332.019	38.8316	1.33179		537.615	202.352	15.2835	-0.01616		81.2528	229.284	4.57915	-0.783773		87.1791	119.276	44.7096	0.88261		422.431	237.775	29.5038	0.525116		96.3193	134.93	4.39308	-0.805058		410.916	56.9604	19.3303	0.253385		517.341	147.848	18.461	0.0908837
282.315	130.596	7.93683	-0.573177		455.562	287.736	3.44755	-0.937803		305.478	327.189	14.9789	0.0989973		532.933	216.901	26.3071	0.595329		81.395	224.707	11.4303	-0.158962		113.697	83.2797	25.0778	-0.0597279		394.087	229.585	25.007	0.196532		97.9426	139.012	7.53134	-0.563577		392.094	61.3632	42.2153	1.50254		510.074	130.877	14.5766	-0.215684
279.649	123.12	9.93363	-0.449802		454.547	291.031	2.24774	-1.01643		293.153	318.677	22.2159	0.473032		521.804	240.738	24.8473	0.514353		75.4999	214.914	15.936	0.251949		134.972	70.0037	12.3117	-0.672507		390.488	254.332	10.4126	-0.869878		90.4121	138.895	2.4251	-0.956489		355.984	83.231	3.06077	-0.634672		504.957	117.228	27.5335	0.806924
273.578	115.257	20.5314	0.204995		452.365	291.568	0.881016	-1.106		272.506	310.476	24.7598	0.604511		504.702	258.763	7.4837	-0.448825		70.7455	199.704	21.342	0.744967		143.996	61.6285	7.31736	-0.91224		397.727	261.817	19.2095	-0.227089		91.1595	136.588	2.14523	-0.978024		353.139	82.1	36.6424	1.19835		489.499	94.4429	3.02677	-1.12725
258.587	101.229	20.6037	0.209464		453.083	291.058	0.398822	-1.1376		252.336	296.116	31.4279	0.949136		510.661	254.235	14.5625	-0.056157		67.0786	178.68	4.96305	-0.748762		137.188	64.3105	10.681	-0.750785		415.071	270.074	0.111546	-1.62257		91.7438	134.524	6.75058	-0.623654		344.976	117.821	48.4773	1.84435		490.178	91.4933	8.49998	-0.695278
241.744	89.3616	27.3105	0.623858		453.011	291.451	3.05034	-0.963834		231.04	273.004	10.912	-0.111189		519.897	242.976	0.889	-0.814641		64.797	174.272	4.34423	-0.805198		146.866	59.7918	13.1565	-0.631955		414.966	270.038	14.8289	-0.547176		97.5581	137.954	9.89625	-0.381603		393.186	122.902	43.7211	1.58474		484.574	85.1026	16.1833	-0.0888785
216.095	79.9802	24.1533	0.428783		450.051	290.714	1.10166	-1.09154		227.017	262.86	2.79029	-0.530948		519.008	243.001	18.8638	0.18244		63.5225	170.119	5.49565	-0.70019		159.923	58.1732	19.0736	-0.347932		401.844	263.13	31.2473	0.65251		94.4917	128.545	2.16865	-0.976222		415.898	160.262	64.9433	2.74313		470.482	77.1448	5.13084	-0.961185
192.16	76.7377	17.181	-0.00201085		448.965	290.526	15.2462	-0.164574		225.645	260.43	11.2727	-0.0925508		529.757	227.499	30.6416	0.835774		62.6211	164.698	2.10591	-1.00933		178.974	57.2558	31.1573	0.232092		379.096	241.707	30.8299	0.622015		96.3923	127.5	6.45191	-0.646636		480.084	170.15	39.8088	1.37119		470.38	72.015	13.4531	-0.304355
175.047	78.2548	22.4715	0.324867		434.312	286.315	22.0318	0.280116		233.507	268.509	12.2164	-0.0437772		538.709	198.194	22.145	0.364456		64.6161	164.023	5.32286	-0.715948		209.5	63.4989	79.1746	2.53695		359.395	217.993	27.076	0.34772		94.2898	133.6	1.35489	-1.03884		501.488	136.586	54.9352	2.19685		458.476	65.748	9.14204	-0.644604
154.869	88.1448	11.7394	-0.338227		413.124	280.278	7.67041	-0.661057		240.349	278.63	7.8194	-0.271027		538.962	176.05	2.62206	-0.718506		65.3166	158.747	8.00386	-0.471446		272.559	111.375	53.3708	1.29835		350.548	192.403	31.7133	0.686565		95.0228	132.46	1.18311	-1.05206		464.977	95.5394	65.198	2.75704		450.346	61.5659	4.89377	-0.979895
164.551	94.7829	11.1705	-0.373379		405.811	277.964	19.6822	0.126135		246.06	283.971	8.78396	-0.221175		539.436	173.471	3.27503	-0.682285		66.2772	150.801	5.37334	-0.711344		284.654	163.357	22.3395	-0.191166		347.658	160.822	18.9855	-0.243457		94.2171	131.594	2.05289	-0.98513		409.597	61.1321	50.1187	1.93394		446.865	58.1263	12.541	-0.376342
175.489	92.5138	19.7608	0.157383		389.941	266.322	25.1795	0.486403		251.626	290.766	3.25778	-0.506787		539.21	176.739	29.255	0.758855		65.0639	145.566	0.599763	-1.14669		275.695	183.822	27.2889	0.0464068		351.293	142.188	25.3966	0.225002		94.3296	129.544	8.06481	-0.522528		362.117	77.1801	30.046	0.838293		434.324	58.0818	18.0683	0.059894
193.916	85.3771	9.86808	-0.453852		369.87	251.118	31.0742	0.872712		248.411	291.293	15.4458	0.123128		537.216	205.926	17.5396	0.108988		65.4673	145.122	1.46437	-1.06784		262.672	207.803	29.9692	0.175062		362.024	119.17	22.586	0.0196356		99.3057	123.198	2.28217	-0.967487		340.137	97.6648	37.8293	1.26314		416.261	58.5134	23.5158	0.489834
203.084	89.0272	8.9779	-0.508853		352.348	225.455	29.7689	0.78717		236.456	281.511	6.20514	-0.354457		531.355	222.457	23.7348	0.452644		65.0424	146.524	1.97637	-1.02114		244.591	231.703	21.8698	-0.213713		376.073	101.484	20.7083	-0.117569		101.503	123.816	8.40428	-0.496406		347.306	134.809	43.0722	1.54931		435.293	72.3255	29.9489	0.997562
211.681	91.6127	20.9079	0.228261		342.378	197.405	15.2021	-0.167466		240.419	276.736	5.31596	-0.400413		520.013	243.306	18.1379	0.142176		66.417	147.944	6.4928	-0.609252		239.567	252.988	11.2218	-0.724823		396.78	101.635	17.0372	-0.385819		101.609	115.412	19.6845	0.371575		359.388	176.151	50.4494	1.95199		465.237	72.8959	26.3178	0.710978
232.589	91.4896	37.4043	1.24752		340.901	182.275	26.3267	0.561582		245.671	275.916	22.683	0.497172		508.011	256.906	47.0714	1.74715		68.8397	153.967	7.02814	-0.560429		246.547	244.201	20.7782	-0.26611		400.623	85.0366	30.6096	0.605919		98.7875	134.893	4.87228	-0.768184		395.077	211.809	44.0099	1.6005		485.741	89.3941	25.3088	0.631342
263.065	113.176	43.0125	1.59403		341.093	155.949	13.947	-0.249723		266.824	267.727	24.1185	0.571363		466.373	278.859	23.4949	0.439338		69.1955	146.948	19.1608	0.546045		263.969	232.879	10.3176	-0.768227		429.98	76.3709	22.8264	0.0371972		94.5285	137.26	29.8359	1.1527		414.301	251.398	46.3225	1.72673		501.374	109.298	31.9584	1.15616
286.38	149.321	11.5685	-0.34879		348.197	143.947	12.6366	-0.335595		290.636	263.896	31.4619	0.950895		488.532	271.049	56.6131	2.27644		74.2181	128.458	2.40011	-0.982499		269.003	223.873	17.1828	-0.438693		452.754	74.8188	25.8187	0.255843		90.7811	166.86	8.79755	-0.466145		460.28	245.767	35.6015	1.14153		512.791	139.147	12.9372	-0.345076
284.776	137.865	4.62345	-0.777899		358.814	137.095	33.9289	1.0598		314.175	243.02	49.3718	1.87654		527.559	230.038	60.05	2.46709		73.8051	126.093	12.4758	-0.0636098		275.711	208.053	10.5701	-0.756108		475.741	86.5738	40.2591	1.311		91.4919	175.628	10.2399	-0.355157		489.629	225.614	32.1317	0.952137		515.168	151.864	25.0232	0.608804
288.96	139.832	0.560694	-1.02892		387.169	155.727	52.2112	2.25793		270.796	219.446	23.9667	0.56352		540.049	171.301	26.0943	0.583528		81.2539	116.085	36.7919	2.15398		281.633	199.297	34.8428	0.408998		490.694	123.953	37.2288	1.08958		94.4959	185.418	0.206715	-1.12719		477.4	195.901	52.7398	2.07702		515.206	176.887	27.2902	0.787719
288.427	140.007	5.50644	-0.723342		428.828	187.201	43.2124	1.66819		255.313	237.74	33.2546	1.04355		534.029	145.911	66.8375	2.8436		104.332	87.4314	35.1769	2.00669		266.436	230.652	40.6477	0.687635		492.405	161.142	29.0929	0.495088		94.3411	185.555	0.606352	-1.09644		453.914	148.679	65.1379	2.75375		507.799	203.153	28.8388	0.909943
292.173	144.044	2.04069	-0.937479		457.057	219.918	49.0732	2.05228		263.267	270.03	24.1688	0.573961		495.006	91.6483	59.3281	2.42705		137.492	75.691	51.5937	3.50387		235.002	256.422	52.3123	1.24755		469.741	179.383	51.7154	2.14811		94.2054	184.964	0.610702	-1.0961		499.257	101.914	11.5886	-0.169186		492.25	227.441	9.83686	-0.589766
290.75	142.581	13.7569	-0.213575		480.923	262.797	21.0674	0.216919		255.629	292.959	15.9092	0.147081		438.381	73.9442	58.7818	2.39674		189.026	78.1639	55.7825	3.88589		185.226	272.514	30.2613	0.189082		434.053	216.811	29.3044	0.510547		93.6759	184.66	22.483	0.586919		490.318	94.5386	47.0955	1.76893		500.409	221.946	1.11328	-1.27827
285.074	155.113	20.0671	0.176313		478.154	283.682	8.99238	-0.574422		265.871	305.133	8.36866	-0.242639		391.72	109.695	83.3468	3.75939		243.677	89.3441	46.2845	3.01968		155.012	270.83	15.9848	-0.496199		406.912	227.862	23.5442	0.0896457		95.6282	207.058	33.6072	1.44289		453.741	64.8715	83.2222	3.74087		501.444	221.535	4.41714	-1.01751
294.49	172.834	14.015	-0.197625		486.061	279.399	27.9111	0.665421		273.469	308.642	2.77551	-0.531712		440.785	177.069	90.8454	4.17535		272.402	125.636	47.2415	3.10696		139.998	265.343	35.0173	0.417372		391.902	209.722	31.8628	0.697488		114.091	235.14	15.2847	0.0330228		370.705	70.424	83.2117	3.7403		497.693	223.867	13.0807	-0.333749
296.28	158.934	6.09221	-0.687149		511.509	267.934	20.707	0.193299		275.558	310.469	29.4535	0.847096		483.532	257.229	11.2021	-0.242559		280.106	172.245	11.798	-0.125422		109.605	247.952	32.4012	0.2918		374.182	236.203	27.0529	0.346029		123.297	247.341	26.8359	0.92186		331.495	143.819	53.5365	2.1205		487.894	232.533	31.0059	1.08098
294.99	152.98	6.7884	-0.644134		528.012	255.426	22.13	0.286552		301.649	324.136	14.8654	0.0931316		489.316	266.822	7.96647	-0.422046		278.038	183.861	10.6733	-0.228001		90.9643	221.449	9.75826	-0.795075		395.243	253.182	6.86315	-1.12923		145.675	262.152	24.5825	0.748471		336.197	197.148	57.1183	2.31601		462.587	250.448	16.6352	-0.0532114
291.87	146.951	9.10914	-0.500744		543.006	239.15	18.8791	0.0735045		315.349	329.905	9.59291	-0.179366		496.833	264.184	56.1006	2.24801		280.964	173.596	14.0063	0.0759705		84.4413	214.192	13.605	-0.610428		397.222	259.753	14.0793	-0.601947		168.735	270.67	14.4441	-0.0316606		374.502	239.519	69.358	2.9841		446.81	255.72	28.5781	0.889371
289.551	138.142	8.41224	-0.543803		552.385	222.766	17.9886	0.0151468		311.706	321.031	9.44582	-0.186969		444.026	283.122	54.5542	2.16223		280.654	159.593	14.2511	0.0982928		79.4887	201.52	33.9023	0.363851		408.744	267.845	14.7689	-0.551557		183.062	272.506	4.46002	-0.799907		442.828	251.438	12.9123	-0.0969366		418.53	251.604	22.304	0.394189
283.989	131.831	30.0723	0.794498		557.746	205.595	25.2463	0.490782		302.277	320.458	1.7017	-0.58721		390.494	272.61	61.22	2.53199		279.409	145.397	23.0442	0.900212		75.0134	167.915	11.8733	-0.693553		422.756	272.512	8.84339	-0.984536		187.421	273.447	26.3577	0.885064		455.546	249.205	22.1448	0.407012		440.078	257.359	41.2384	1.88857
263.461	109.855	13.4609	-0.231864		563.156	180.935	12.3092	-0.357056		300.581	320.595	0.61326	-0.643464		347.755	228.778	71.9899	3.12941		271.81	123.642	22.7509	0.873461		80.2967	157.282	55.8931	1.41943		431.112	275.406	11.2721	-0.80707		213.517	269.743	19.0838	0.325356		475.365	239.327	22.5164	0.427295		477.165	239.327	8.56219	-0.690368
250.52	106.15	25.8108	0.531191		562.08	168.673	34.4828	1.0961		301.118	320.299	4.9395	-0.41987		336.595	157.658	78.8678	3.51094		259.722	104.368	29.6474	1.50241		113.306	202.387	62.9523	1.75827		442.375	275.866	8.98205	-0.974405		230.806	261.662	24.8945	0.772471		491.765	223.898	25.4499	0.587418		483.949	234.103	19.8768	0.202626
224.845	103.508	36.7215	1.20533		554.008	135.148	34.4096	1.0913		305.491	322.596	0.578291	-0.645271		389.381	99.0602	61.572	2.55152		231.312	95.8927	44.7708	2.88164		137.456	260.522	37.9799	0.559583		451.29	276.961	8.13985	-1.03594		251.664	248.072	25.8325	0.844654		506.471	203.128	23.3124	0.470745		468.524	246.639	36.2191	1.49243
241.484	136.243	48.4338	1.92899		536.834	105.331	36.0772	1.20059		305.567	323.17	1.975	-0.573085		449.838	110.725	34.1437	1.03004		202.663	130.297	50.0538	3.36344		174.336	269.596	57.4316	1.49327		459.429	277.087	14.2553	-0.589089		269.481	229.367	16.7394	0.144959		515.778	181.754	19.1877	0.2456		434.834	259.935	34.5821	1.36323
270.527	175.004	37.662	1.26344		509.92	81.3059	46.0003	1.8509		307.526	322.92	1.2001	-0.613134		483.775	106.972	67.9866	2.90734		194.763	179.723	52.5184	3.58821		230.843	259.33	32.6744	0.304912		473.582	275.384	24.6315	0.169094		277.75	214.813	9.65079	-0.40049		518.987	162.836	20.6152	0.323519		400.263	259.054	41.4375	1.90428
292.298	205.736	36.4686	1.1897		464.355	74.9935	61.8928	2.89241		306.617	323.704	3.13917	-0.512917		532.854	154.019	44.6852	1.61479		187.671	231.761	39.1279	2.36701		248.192	231.642	31.8237	0.264078		496.947	267.586	25.5976	0.239691		282.316	206.311	9.39867	-0.41989		518.922	142.221	1.27897	-0.731931		361.929	243.32	7.63418	-0.763611
280.889	240.374	4.80967	-0.766393		416.885	114.709	41.2371	1.53874		309.342	325.263	14.5982	0.0793234		535.687	198.614	66.916	2.84796		177.911	269.652	9.10672	-0.370867		267.289	206.185	21.3421	-0.239046		518.139	253.228	13.2406	-0.663236		284.303	197.125	10.8197	-0.310549		519.453	141.058	4.09234	-0.578365		359.02	236.262	41.1548	1.88197
280.473	245.166	15.4551	-0.10865		378.963	130.908	45.6111	1.82539		322.856	330.783	8.73473	-0.22372		497.555	253.602	46.8261	1.73355		186.164	273.501	16.3673	0.291284		266.181	184.872	48.4088	1.06018		527.71	244.08	7.41965	-1.08857		288.02	186.963	14.5938	-0.0201356		519.275	136.969	1.38287	-0.726259		329.9	207.181	25.5614	0.651279
287.921	231.623	26.7669	0.590267		341.302	156.638	27.8668	0.662514		331.579	331.24	22.9063	0.508712		459.292	280.595	65.906	2.79193		169.856	274.889	5.80336	-0.672128		218.657	175.657	11.3591	-0.718233		532.565	238.469	15.0401	-0.531742		288.255	172.371	5.89915	-0.68917		518.877	135.645	10.0809	-0.251487		321.331	183.098	38.5194	1.67398
295.519	205.957	24.2081	0.43217		341.602	184.503	13.8201	-0.258034		354.205	334.81	25.5407	0.644869		393.789	273.315	94.6314	4.38536		175.624	274.249	5.13559	-0.733027		210.939	167.322	33.9378	0.365555		540.611	225.762	20.2204	-0.153221		289.311	166.567	7.41241	-0.572728		515.638	126.098	21.1329	0.351778		316.946	144.829	39.6677	1.76461
297.55	181.835	36.817	1.21123		341.456	170.684	10.9962	-0.443103		379.707	333.397	4.9332	-0.420196		336.772	197.79	83.9385	3.79221		170.502	274.632	12.1194	-0.0961156		178.733	156.62	82.3555	2.68964		549.383	207.543	31.4763	0.669246		289.843	159.174	4.55179	-0.792845		499.973	111.914	35.6754	1.14557		328.394	106.849	9.84296	-0.589285
287.328	146.465	17.3207	0.00661952		340.703	159.714	30.9435	0.864149		384.447	332.032	5.65343	-0.382972		354.569	115.759	84.6478	3.83156		158.405	273.901	33.6844	1.87058		102.56	125.313	24.8721	-0.0696031		552.066	176.181	42.5933	1.48156		289.991	163.724	5.44241	-0.724315		487.698	145.411	74.0792	3.2418		333.302	98.3168	40.4142	1.82352
280.593	130.508	40.885	1.46258		348.724	129.828	6.1372	-0.761536		390.083	331.583	0.740778	-0.636874		431.89	81.3122	8.4491	-0.395273		126.145	264.208	29.1375	1.45591		118.434	106.165	52.3779	1.25069		510.327	167.69	28.3421	0.44023		289.699	169.158	0.682605	-1.09057		471.65	217.732	13.5421	-0.0625602		363.304	71.2393	40.9533	1.86607
251.968	101.315	41.0434	1.47236		347.167	123.891	4.88942	-0.843309		390.722	331.208	0.264138	-0.661508		428.158	73.732	42.5576	1.49677		101.49	248.68	34.8272	1.9748		164.821	81.8407	67.9344	1.99741		490.152	187.596	35.7819	0.983854		289.153	169.568	6.45663	-0.646273		480.88	227.641	5.39549	-0.507233		401.8	57.2692	41.248	1.88933
213.558	86.8513	34.5606	1.07181		350.542	120.353	29.6675	0.780527		390.925	331.377	4.8384	-0.425095		469.786	82.5797	45.5493	1.66272		80.6612	220.768	17.4733	0.392156		99.421	100.223	67.3005	1.96699		465.479	213.511	28.688	0.465509		289.844	163.149	0.434841	-1.10963		486.198	228.554	15.5487	0.0469689		442.787	61.9085	42.5911	1.99533
179.401	81.5823	32.2722	0.930424		369.208	97.2931	21.0471	0.215586		395.502	329.809	0.57378	-0.645505		508.36	106.803	25.4292	0.546636		75.9154	203.952	6.63988	-0.595838		76.5724	163.527	50.9369	1.18152		437.086	217.615	19.0802	-0.236535		289.949	163.571	8.13717	-0.51696		498.012	218.446	7.76306	-0.378002		479.666	83.2144	15.9296	-0.108905
149.929	94.7312	53.984	2.27192		384.152	82.4722	2.29315	-1.01346		395.866	329.366	3.71343	-0.483237		524.972	126.057	46.5364	1.71748		79.5032	198.364	9.37332	-0.346553		98.4026	209.548	28.9455	0.125925		424.145	203.594	19.855	-0.179923		283.358	158.798	37.3252	1.72899		491.71	222.98	14.1457	-0.0296117		487.777	96.9243	34.6916	1.37187
174.799	142.645	74.143	3.51747		382.105	81.4388	6.57506	-0.732841		398.471	326.72	23.635	0.546376		492.978	92.2627	15.9982	0.0234845		71.4304	193.601	34.8534	1.97719		114.929	233.312	45.3313	0.912453		407.514	192.748	30.0852	0.567595		274.183	122.618	10.938	-0.301445		482.928	211.891	6.92167	-0.423929		507.498	125.465	35.4749	1.43369
248.665	149.05	67.3448	3.09743		376.407	84.7211	29.9991	0.802254		421.311	320.637	21.8951	0.456453		482.522	80.1539	2.46192	-0.727389		83.5272	226.288	28.61	1.4078		159.897	227.583	53.1727	1.28884		384.571	212.209	37.4501	1.10575		270.105	112.469	32.8746	1.38653		476.263	210.024	22.213	0.410733		515.687	159.982	28.3015	0.867542
287.844	203.826	2.55072	-0.905966		358.018	108.423	35.0069	1.13045		439.782	308.881	21.1365	0.417242		480.222	79.2757	23.3797	0.432946		101.736	248.355	30.5202	1.582		131.937	182.355	68.5989	2.02931		390.802	249.137	33.1704	0.793035		245.282	90.9148	12.1187	-0.210588		484.848	230.511	8.61758	-0.331359		512.514	188.105	6.13464	-0.881961
289.536	205.734	39.4491	1.37386		344.183	140.58	34.9829	1.12887		454.984	294.196	12.4113	-0.0337019		457.617	73.3083	39.0117	1.30007		127.681	264.428	13.118	-0.00504158		83.4377	133.841	8.38235	-0.86112		416.203	270.469	18.8215	-0.255439		235.292	84.0546	25.5338	0.82167		490.385	223.908	23.3968	0.475353		514.081	182.174	19.4384	0.168029
268.258	238.953	20.6849	0.214483		339.357	175.228	39.4261	1.42005		462.698	284.473	8.68212	-0.226439		418.636	74.8542	29.757	0.786699		139.521	270.076	22.9068	0.887677		85.3352	125.677	8.27818	-0.86612		434.22	275.913	7.86503	-1.05602		211.311	75.2859	17.9387	0.23724		472.984	239.547	12.3786	-0.126065		508.864	200.899	5.16341	-0.958614
266.99	259.599	7.71198	-0.58707		346.665	213.971	30.7068	0.848638		467.445	277.204	9.20146	-0.199597		389.365	80.2099	1.77981	-0.765227		161.976	274.606	21.2994	0.741089		81.3289	118.432	10.3153	-0.768337		441.867	274.073	15.9328	-0.466518		194.24	69.7743	25.3334	0.80625		462.254	245.72	5.99533	-0.474492		504.169	203.049	8.36698	-0.705775
262.825	266.089	28.4983	0.697244		361.034	241.109	13.9569	-0.249071		473.688	270.444	26.6188	0.700586		387.901	81.2218	1.31055	-0.791257		183.27	274.13	12.4252	-0.0682301		87.7905	110.392	41.1614	0.712293		457.74	275.444	25.6086	0.240495		169.531	75.3623	25.6392	0.829776		456.927	248.471	14.9403	0.0137616		504.454	211.411	7.19165	-0.798537
240.112	283.303	34.1672	1.04751		370.049	251.764	25.5503	0.510704		451.684	255.465	31.2485	0.939868		386.645	81.5977	1.69804	-0.769763		195.578	272.428	19.1675	0.54666		117.657	82.0678	59.3678	1.58621		471.911	254.114	34.4395	0.885769		145.834	85.1515	17.7877	0.225628		442.536	252.485	38.2719	1.2873		510.618	207.706	1.08832	-1.28024
207.991	294.95	33.1282	0.983307		389.26	268.609	5.72223	-0.788731		481.452	245.963	3.71023	-0.483403		388.159	80.8289	3.9428	-0.645244		213.914	266.844	11.1891	-0.180953		172.517	59.3751	14.4493	-0.569903		447.061	230.269	38.2247	1.16235		130.327	93.8656	8.16737	-0.514635		404.276	251.539	46.4611	1.73429		511.04	206.703	4.72886	-0.99291
174.911	296.719	25.7273	0.526031		394.637	266.653	26.1696	0.551291		480.62	242.347	10.3368	-0.14092		385.383	83.6285	31.7346	0.896404		224.332	262.763	1.55588	-1.05949		186.679	56.5093	7.2036	-0.9177		409.449	223.453	40.4851	1.32752		123.844	98.8333	31.6077	1.28904		362.248	231.733	11.057	-0.198205		512.238	202.128	12.0607	-0.414252
150.38	288.962	2.81139	-0.88986		415.705	282.177	34.1892	1.07686		489.31	236.748	19.0752	0.310711		362.006	105.09	32.1163	0.917573		225.803	262.254	7.41875	-0.524807		181.825	61.8319	26.9495	0.0301148		422.224	185.036	40.6481	1.33943		103.524	123.044	7.75036	-0.546724		353.897	224.485	2.86493	-0.645362		513.911	190.184	5.85371	-0.904133
147.661	288.249	10.4243	-0.419488		449.643	286.31	14.8173	-0.192684		497.69	219.612	17.3339	0.220716		342.043	130.249	2.09979	-0.747477		232.395	258.852	4.37897	-0.80203		208.774	61.8796	31.3795	0.242756		385.22	168.214	49.0464	1.95309		107.99	116.71	31.5275	1.28286		356.08	226.341	13.5477	-0.0622508		515.884	184.673	12.9461	-0.344371
137.702	285.17	31.8685	0.905479		464.461	286.311	11.3084	-0.422639		498.612	202.303	14.9493	0.0974678		341.105	128.37	3.15323	-0.689042		235.561	255.827	4.4195	-0.798334		237.317	74.9166	34.0261	0.369796		394.47	120.047	27.6007	0.386058		129.538	93.6944	34.6376	1.52218		345.448	217.945	30.1079	0.841671		517.427	171.819	25.9877	0.684925
111.931	266.423	7.11912	-0.6237		453.399	288.662	2.03614	-1.0303		502.435	187.851	10.1978	-0.148103		339.795	131.238	22.9075	0.406751		239.433	253.695	10.8066	-0.215838		259.37	100.829	14.4838	-0.568248		367.55	113.954	18.4262	-0.284326		160.721	78.6152	39.0813	1.86411		329.9	192.162	40.4642	1.40696		513.586	146.117	7.22022	-0.796283
114.518	273.055	20.9918	0.233445		451.546	289.506	1.27359	-1.08027		495.752	195.554	1.67031	-0.588832		335.191	153.678	2.67696	-0.715461		247.619	246.641	12.3925	-0.0712108		270.921	109.567	43.8584	0.841751		380.235	100.59	27.3028	0.364288		199.583	74.4903	26.8558	0.923392		323.753	152.167	21.8812	0.392625		517.546	152.154	3.68063	-1.07564
133.116	282.79	43.2413	1.60816		451.805	290.753	1.35435	-1.07498		495.433	197.193	6.95339	-0.315785		332.519	153.839	0.32749	-0.845789		256.461	237.958	4.16792	-0.821277		279.339	152.61	19.8744	-0.309496		401.576	83.5595	38.7663	1.20193		223.727	86.2515	41.8798	2.07945		325.446	130.352	30.9915	0.889902		516.74	148.562	5.86352	-0.903358
174.09	296.609	44.1525	1.66446		450.955	291.807	4.64862	-0.85909		499.79	202.612	32.0252	0.980009		332.211	153.951	1.37239	-0.787827		259.086	234.72	0.404503	-1.16449		270.761	170.537	21.9898	-0.207956		439.062	73.679	30.6062	0.605665		261.53	104.275	39.5608	1.90101		336.464	101.385	37.6225	1.25185		515.696	142.793	11.1381	-0.487063
218.037	292.354	14.1861	-0.187057		446.307	291.8	5.28969	-0.817078		491.605	233.574	42.1406	1.5028		332.563	152.624	0.533315	-0.834372		259.462	234.571	0.310047	-1.17311		281.322	189.825	19.8822	-0.309118		468.875	80.6002	57.6647	2.58283		281.662	138.33	30.9506	1.23848		362.136	73.8816	54.3807	2.16658		513.244	131.928	19.751	0.1927
204.388	296.22	29.0699	0.732564		441.082	290.975	9.56149	-0.537125		472.497	271.133	2.08074	-0.56762		332.545	152.091	0.628848	-0.829072		259.739	234.433	7.02445	-0.560766		278.348	209.483	13.498	-0.615564		444.199	132.719	49.7418	2.00391		285.733	169.012	31.2129	1.25866		413.691	56.5809	33.6297	1.03391		504.848	114.05	10.4015	-0.545201
175.335	297.207	26.1684	0.553286		431.609	289.673	9.97237	-0.510198		472.601	269.055	11.679	-0.0715519		332.444	152.712	5.54188	-0.55654		258.212	227.577	23.5347	0.944945		269.134	219.347	29.9164	0.172526		416.659	174.141	15.9991	-0.461673		279.098	199.511	59.443	3.43089		447.211	59.2955	4.26985	-0.568676		501.36	104.251	2.76244	-1.14811
150.024	290.561	42.5625	1.56622		421.941	287.229	7.45911	-0.674905		465.182	278.075	6.92072	-0.317474		332.5	158.253	47.4333	1.76723		272.206	208.654	20.6782	0.68443		245.507	237.698	14.702	-0.55777		405.908	185.989	31.8765	0.698487		247.399	249.797	28.8377	1.07589		450.322	62.22	31.5001	0.917662		501.141	101.497	9.70962	-0.599809
113.926	268.012	32.6395	0.953113		415.367	283.705	3.67063	-0.923183		461.509	283.94	2.71824	-0.534672		336.83	205.489	2.94965	-0.700335		278.752	189.04	24.0355	0.990612		239.838	251.263	25.4606	-0.0413533		416.228	216.148	31.4877	0.670078		222.456	264.271	16.3563	0.115483		419.253	57.0279	15.252	0.030775		493.32	95.7435	5.83155	-0.905882
98.6546	239.165	53.5516	2.2452		411.883	282.55	0.920784	-1.10339		460.856	281.301	11.9675	-0.0566416		335.548	208.145	3.38893	-0.675967		281.085	165.118	9.48715	-0.336172		217.836	264.076	13.366	-0.621903		435.162	241.308	31.2468	0.652475		207.55	271.004	17.1733	0.178347		404.023	56.2117	16.516	0.0997704		491.283	90.2792	13.9107	-0.268242
152.161	241.357	4.94581	-0.757981		412.453	283.273	3.71765	-0.920102		456.135	292.298	21.7764	0.450314		334.672	204.871	3.01877	-0.696501		280.373	155.657	8.39735	-0.43556		207.296	272.295	1.58678	-1.18731		420.705	269.01	5.10534	-1.25768		190.579	273.632	5.94503	-0.685639		388.489	61.823	9.56926	-0.279412		480.261	81.7922	4.06715	-1.04514
148.578	244.766	34.6369	1.07653		408.829	282.447	4.80158	-0.849067		434.419	293.925	32.8465	1.02246		333.544	202.071	2.52514	-0.723882		280.19	147.262	6.49933	-0.608656		208.881	272.373	3.39054	-1.10073		415.645	268.332	3.25404	-1.39295		184.677	272.916	15.4016	0.0420187		379.211	64.1657	10.9197	-0.2057		478.847	77.979	5.3019	-0.947684
178.086	262.905	39.8639	1.39949		404.483	280.405	8.59458	-0.600492		401.665	291.47	26.8552	0.712804		332.946	199.618	1.00193	-0.808377		279.657	140.785	13.4259	0.0230373		205.507	272.707	3.43954	-1.09838		412.412	267.959	43.3121	1.53409		169.505	270.27	24.9959	0.780274		389.109	59.5537	15.9266	0.0675989		475.093	74.2346	14.6956	-0.206293
210.752	285.753	13.3737	-0.237251		397.657	275.183	1.82165	-1.04436		376.526	300.916	27.12	0.726492		333.327	200.544	0.985285	-0.8093		276.631	127.704	18.8406	0.516844		202.405	274.193	0.848486	-1.22275		378.864	240.565	40.6334	1.33835		145.561	263.093	29.8668	1.15508		404.705	56.3265	21.6975	0.382596		461.169	69.5369	7.98007	-0.736312
223.419	290.044	15.3667	-0.114114		396.231	276.317	1.1111	-1.09092		354.525	285.057	13.847	0.0405002		333.571	201.499	2.83567	-0.706657		266.303	111.946	14.1367	0.0878555		201.594	274.443	1.21383	-1.20521		355.394	207.395	46.8301	1.79115		121.28	245.702	23.908	0.696565		386.881	68.6987	21.2628	0.358868		467.949	73.7452	14.3224	-0.235746
237.759	284.521	21.7559	0.280654		397.045	277.074	3.88439	-0.909174		342.588	278.041	18.3061	0.270958		334.095	198.712	1.07621	-0.804256		258.81	99.959	17.4172	0.38704		200.398	274.234	2.80969	-1.12861		349.099	160.99	46.2895	1.75165		106.83	226.655	30.6982	1.21905		366.267	73.9134	4.09162	-0.578404		479.4	82.3481	35.8848	1.46605
256.198	272.975	25.7745	0.52895		400.431	278.976	1.73401	-1.0501		324.425	280.327	58.1829	2.33192		333.08	198.355	0.551643	-0.833355		246.973	87.1819	19.6322	0.589036		202.834	272.835	5.28483	-1.0098		364.214	117.237	29.1196	0.497042		90.5295	200.642	6.45514	-0.646388		368.181	70.2968	21.1309	0.351671		503.07	109.319	4.25345	-1.03043
274.059	254.392	14.6012	-0.161408		402.041	279.621	3.83277	-0.912558		267.658	267.57	16.5423	0.179802		332.921	197.826	1.4979	-0.780865		229.224	95.5718	42.6655	2.68964		198.069	275.12	4.4806	-1.04841		382.024	94.1997	20.0339	-0.166851		89.9812	194.211	1.85218	-1.00057		387.426	61.5704	20.3105	0.306889		504.813	113.199	5.43454	-0.937216
279.427	240.814	38.5733	1.31975		405.731	280.658	0.829491	-1.10938		264.703	251.294	39.5395	1.36837		333.278	199.281	5.34781	-0.567306		212.505	134.825	40.2325	2.46776		193.591	274.963	1.12928	-1.20927		397.734	81.7669	34.5795	0.895995		88.7659	195.608	0.988995	-1.06699		406.801	55.4798	16.2644	0.0860353		501.962	117.825	17.113	-0.015506
295.078	205.558	48.2255	1.91612		404.922	280.473	0.686513	-1.11875		235.521	224.615	12.4801	-0.0301444		337.254	195.704	4.6216	-0.60759		206.747	174.643	45.6415	2.96105		192.659	275.6	6.13647	-0.968923		432.172	84.8878	42.1202	1.447		88.8326	194.622	2.52951	-0.948455		423.034	56.4933	7.74726	-0.378864		510.826	132.463	25.8041	0.670432
292.452	157.404	20.176	0.183039		405.354	281.007	1.98522	-1.03364		228.904	214.033	4.01448	-0.467678		336.589	200.278	2.93076	-0.701383		213.379	219.8	42.6049	2.68411		186.641	276.802	3.16015	-1.11179		464.276	112.154	41.9904	1.43751		87.6871	192.366	2.23758	-0.970918		430.652	55.0825	9.10353	-0.304834		515.93	157.757	28.0279	0.845945
285.318	138.532	42.6902	1.57411		403.484	280.342	0.307458	-1.14359		232.294	211.881	0.0699197	-0.671546		335.475	202.989	0.668004	-0.8269		213.606	262.405	6.68585	-0.591646		183.484	276.68	1.04344	-1.21339		480.891	150.717	52.0392	2.17177		87.0607	190.218	2.32223	-0.964404		439.367	57.7118	25.4442	0.587108		510.805	185.313	14.5768	-0.215673
259.45	104.572	54.6042	2.31024		403.521	280.647	2.85975	-0.976324		232.281	211.95	0.0986258	-0.670062		335.875	203.524	14.261	-0.07288		220.284	262.731	3.28298	-0.901982		184.523	276.585	2.56992	-1.14012		458.197	197.547	44.1512	1.5954		88.0426	188.114	3.50156	-0.873658		463.28	66.4078	3.66492	-0.601696		509.258	199.807	3.57839	-1.08371
209.636	82.2055	30.2786	0.807241		401.883	278.303	5.19664	-0.823176		232.352	211.882	0.284709	-0.660445		339.797	217.235	34.1293	1.02924		223.373	263.841	3.96818	-0.839493		182.007	277.112	0.274461	-1.2503		418.131	216.095	29.4379	0.5203		89.3497	191.362	3.78757	-0.85165		466.578	68.0048	4.82704	-0.538262		507.638	202.998	34.8096	1.38119
179.403	80.5592	21.9947	0.29541		397.607	275.35	1.85682	-1.04205		232.339	212.166	0.141172	-0.667863		357.469	246.432	1.74013	-0.767428		226.895	262.013	5.69007	-0.68246		182.224	276.944	4.12645	-1.06541		401.585	240.444	20.2589	-0.150407		87.7978	187.907	13.6915	-0.0895698		470.974	69.9985	1.98866	-0.693193		488.824	232.285	36.3241	1.50072
160.981	92.5764	20.4028	0.197052		396	274.42	0.944349	-1.10185		232.354	212.026	0.376209	-0.655716		355.778	246.024	20.4066	0.268022		231.742	259.034	2.78802	-0.947121		186.344	276.723	3.82208	-1.08002		403.493	260.612	19.861	-0.179479		86.0856	174.323	0.438022	-1.10939		472.105	71.6346	6.9479	-0.422497		458.879	252.847	34.1061	1.32566
140.637	94.1286	55.1662	2.34496		395.621	275.285	6.90241	-0.711388		232.399	212.399	0.285288	-0.660415		371	259.615	7.83697	-0.429229		233.98	257.37	7.81139	-0.488999		190.165	276.62	4.08424	-1.06743		420.317	271.169	18.3248	-0.291734		86.5116	174.425	2.06065	-0.984532		478.709	73.7927	2.97081	-0.639583		425.503	259.863	37.925	1.62707
98.3962	129.611	54.2246	2.28678		389.676	271.777	11.146	-0.433286		232.465	212.122	0.210704	-0.66427		375.563	265.987	2.13696	-0.745415		227.357	261.512	7.60904	-0.507452		194.075	275.438	4.95598	-1.02559		437.884	276.383	13.3459	-0.65554		84.8891	175.696	2.42474	-0.956517		476.05	75.1185	6.97716	-0.4209		387.843	255.379	39.8192	1.77656
99.7311	183.819	58.0233	2.52149		381.367	264.348	0.469166	-1.13299		232.461	212.332	0.34556	-0.6573		377.621	266.562	9.60832	-0.33097		234.024	257.844	8.75395	-0.403038		199.03	275.399	7.54393	-0.901364		451.206	277.189	4.34751	-1.31305		86.8911	174.328	5.90529	-0.688697		482.875	76.5709	2.79861	-0.648982		354.986	232.886	36.0343	1.47784
112.184	240.49	10.4558	-0.417541		380.918	264.212	2.03572	-1.03033		232.647	212.041	0.294121	-0.659958		385.582	271.942	12.0475	-0.195667		241.081	252.665	1.73017	-1.0436		206.331	273.498	1.73993	-1.17996		455.532	276.759	7.82962	-1.05861		86.5543	168.432	11.007	-0.296134		485.419	77.7357	0.294013	-0.785693		330.018	206.903	45.004	2.18577
113.503	250.863	46.4567	1.80683		378.948	263.701	2.61672	-0.992251		232.508	212.3	0.202293	-0.664704		395.989	278.01	0.968832	-0.810213		242.344	251.482	1.04356	-1.10621		207.476	272.188	1.93354	-1.17067		463.353	276.392	5.42535	-1.23429		89.607	157.857	14.8415	-0.00108149		485.147	77.8452	9.58556	-0.278522		323.494	162.375	35.491	1.43496
143.852	286.036	59.0701	2.58617		377.385	261.602	1.88284	-1.04035		232.573	212.109	0.0234389	-0.673948		396.957	277.972	2.68769	-0.714866		243.166	250.84	0.888035	-1.1204		205.99	273.425	1.36021	-1.19819		468.551	274.837	10.6784	-0.850452		92.65	143.331	3.76784	-0.853169		477.798	71.6903	2.22513	-0.680285		327.102	127.068	26.7265	0.743236
202.653	291.668	47.1708	1.85095		378.627	263.018	2.448	-1.00331		232.582	212.13	0.178345	-0.665942		399.408	279.077	0.419657	-0.840676		243.588	250.058	2.03666	-1.01564		204.744	273.972	3.41201	-1.0997		476.23	267.417	9.09947	-0.965825		93.7449	139.725	13.5773	-0.0983567		475.631	71.1839	2.83072	-0.64723		332.654	100.924	36.8983	1.54604
247.642	277.487	32.4559	0.941772		376.992	261.195	12.1203	-0.369433		232.608	211.954	0.290987	-0.66012		399.493	279.488	13.7712	-0.100051		242.328	251.658	0.656607	-1.1415		201.349	274.305	2.74586	-1.13167		484.515	271.179	14.2898	-0.586572		95.8106	126.306	0.944572	-1.07041		472.833	71.6113	1.53298	-0.718065		358.933	75.0223	42.483	1.9868
272.952	257.17	38.5472	1.31813		388.498	265.005	11.9179	-0.3827		232.54	212.237	0.200674	-0.664788		408.159	268.785	20.5529	0.276137		242.686	251.108	13.1544	-0.00172698		198.672	274.917	1.30797	-1.20069		497.975	266.379	13.6582	-0.632717		95.3048	127.104	2.86388	-0.922726		474.329	71.9465	3.88832	-0.589501		398.615	59.8519	30.5615	1.0459
289.48	222.346	38.9813	1.34495		398.097	272.07	20.9491	0.209164		232.596	212.044	0.134412	-0.668213		422.712	283.298	22.2985	0.372969		249.522	239.869	23.1945	0.913916		197.543	275.578	5.95832	-0.977474		510.133	260.157	14.2382	-0.590337		97.9195	128.272	3.70806	-0.857768		478.206	72.2405	3.22359	-0.625785		429.133	58.2183	30.2547	1.02169
294.96	183.752	19.0225	0.111769		417.354	280.317	27.7528	0.655047		232.554	212.172	0.16994	-0.666376		444.827	286.155	18.9982	0.189897		264.647	222.285	4.60303	-0.781596		191.59	275.814	1.83622	-1.17534		521.263	251.277	15.5996	-0.490865		98.3472	131.955	22.3663	0.577938		481.163	73.5242	8.93692	-0.313928		457.624	68.3965	34.7831	1.37909
292.001	164.96	32.2476	0.928903		444.553	285.831	2.767	-0.982403		232.581	212.004	0.0723736	-0.671419		463.214	281.374	31.1344	0.863105		268.778	220.255	3.5079	-0.88147		193.421	275.685	5.87581	-0.981435		531.661	239.648	5.54524	-1.22553		98.8176	154.317	17.0295	0.167282		486.223	80.8907	4.26674	-0.568846		485.416	89.3121	4.99763	-0.971698
284.535	133.589	35.9374	1.15688		446.908	287.284	15.8129	-0.12744		232.535	212.06	0.0711348	-0.671483		491.282	267.9	18.5261	0.163711		265.273	220.386	8.67167	-0.410542		199.142	274.345	0.738635	-1.22802		535.652	235.798	14.049	-0.604167		111.478	165.707	53.4616	2.97064		490.068	82.7407	0.289104	-0.785961		487.162	84.6292	2.74724	-1.14931
261.534	105.977	37.9359	1.28036		462.721	287.268	5.18884	-0.823687		232.58	212.115	0.151319	-0.667339		508.205	260.362	2.78399	-0.709524		262.866	228.717	4.1767	-0.820477		199.699	273.859	1.50146	-1.19141		542.518	223.541	6.90309	-1.12631		102.371	218.387	40.3581	1.96236		490.168	83.012	2.71805	-0.653379		489.07	86.6058	13.9251	-0.267107
228.753	86.8837	21.7664	0.281305		467.211	289.869	2.43351	-1.00426		232.607	211.966	0.148268	-0.667496		510.419	258.675	1.07424	-0.804366		260.859	232.38	0.319291	-1.17227		199.031	275.204	3.58788	-1.09126		546.402	217.834	18.6155	-0.270489		128.54	249.111	45.092	2.32662		488.789	80.6694	6.64109	-0.439244		478.454	77.5935	8.54919	-0.691395
207.595	81.7703	30.0635	0.793953		464.801	290.204	3.42646	-0.939185		232.46	211.99	0.0734322	-0.671364		511.219	257.958	4.66651	-0.605098		260.928	232.692	3.17147	-0.912152		195.677	273.93	4.26369	-1.05882		551.94	200.062	11.3677	-0.800083		168.709	269.598	13.7232	-0.0871301		483.947	76.1241	2.5118	-0.664637		470.214	75.3169	5.67695	-0.918084
177.561	80.439	37.3305	1.24295		468.15	290.926	3.14967	-0.957324		232.525	211.954	0.101863	-0.669895		506.624	258.769	3.11732	-0.691034		263.158	230.437	3.11667	-0.917149		199.876	274.67	2.54265	-1.14143		553.359	188.783	27.479	0.377161		182.417	270.244	23.5727	0.670769		481.449	75.8626	1.48995	-0.720414		467.024	70.6205	14.9058	-0.189706
141.834	91.2627	16.7944	-0.0258957		470.451	288.775	20.5458	0.182733		232.583	211.871	0.233395	-0.663097		505.178	261.531	1.66015	-0.771865		260.447	228.9	8.22865	-0.450945		202.117	273.469	2.05531	-1.16482		554.336	161.321	32.8095	0.766663		205.978	269.477	32.755	1.37732		482.936	75.9605	2.69009	-0.654906		453.454	64.4548	5.39663	-0.940207
127.969	100.739	24.6862	0.461711		489.843	281.988	30.7669	0.852577		232.573	212.104	0.206672	-0.664478		506.637	260.739	1.7275	-0.768129		254.183	234.237	26.6424	1.22836		204.155	273.206	1.44584	-1.19408		544.137	130.137	14.8094	-0.548603		236.373	257.271	38.8285	1.84466		484.538	78.1218	1.16807	-0.737984		450.233	60.1245	3.06198	-1.12447
111.07	118.734	20.4429	0.199529		517.327	268.16	25.3752	0.49923		232.55	211.898	0.26977	-0.661217		508.346	260.993	0.89805	-0.814139		236.042	253.748	3.25873	-0.904194		205.499	272.672	3.43783	-1.09846		537.524	116.886	10.5762	-0.857924		266.246	232.466	21.6316	0.521404		485.689	78.3158	1.01934	-0.746102		447.183	59.8514	15.3687	-0.153171
99.5656	135.633	33.8547	1.0282		536.355	251.372	33.3529	1.02205		232.496	212.163	0.210175	-0.664297		507.472	261.2	0.634507	-0.828758		234.584	256.663	9.89616	-0.298871		208.863	271.965	6.50152	-0.9514		532.837	107.405	23.7439	0.10424		276.577	213.461	10.2884	-0.351431		486.676	78.5726	0.186549	-0.791559		431.904	58.1984	12.6596	-0.366988
85.1189	166.251	46.212	1.79171		552.305	222.08	8.01853	-0.638243		232.555	211.961	0.114115	-0.669262		507.24	261.79	2.23696	-0.739868		242.877	251.262	14.3449	0.106847		214.311	268.416	12.9322	-0.642724		514.77	91.9995	13.7846	-0.623482		282.762	205.239	14.6472	-0.0160277		486.787	78.7224	1.89069	-0.69854		419.64	55.0592	5.1158	-0.962372
86.5938	212.439	45.3464	1.73823		555	214.527	26.8166	0.593694		232.45	211.917	0.132312	-0.668321		505.665	263.379	5.31867	-0.568922		253.331	241.44	0.77442	-1.13076		225.803	262.486	33.921	0.364749		503.698	83.787	21.933	-0.0280828		285.038	190.77	3.08102	-0.906017		485.332	77.515	1.02933	-0.745557		424.403	53.1925	8.82449	-0.669666
102.259	254.994	17.413	0.012324		561.777	188.581	28.5571	0.707754		232.579	211.944	0.151129	-0.667349		500.535	261.972	5.21967	-0.574414		252.932	242.104	3.26688	-0.903451		253.905	243.488	23.1978	-0.149967		483.298	75.7331	27.697	0.393096		287.403	188.795	21.0829	0.479184		484.508	76.8986	0.835302	-0.756148		415.579	53.0653	11.6212	-0.448936
114.369	267.506	27.2545	0.620398		561.807	160.024	7.63999	-0.663051		232.603	211.795	0.0279865	-0.673713		501.519	256.846	8.1189	-0.41359		255.31	239.863	7.17167	-0.54734		263.665	222.443	27.4889	0.0560071		456.733	67.8948	11.135	-0.817089		288.005	167.721	12.9634	-0.14559		483.786	77.3182	1.55254	-0.716997		403.979	53.7653	2.94422	-1.13376
135.362	284.887	3.56554	-0.843264		561.899	167.664	8.04412	-0.636566		232.575	211.792	0.157235	-0.667033		508.793	253.241	6.1496	-0.522829		251.021	234.116	10.8933	-0.207931		236.704	227.802	56.1741	1.43291		445.639	68.846	31.2651	0.653812		288.854	154.785	5.80096	-0.696725		483.879	78.8679	6.33598	-0.455898		406.921	53.8864	12.8288	-0.353631
131.874	285.625	2.57039	-0.90475		561.727	159.621	8.41903	-0.611996		232.545	211.947	0.0479732	-0.67268		514.758	251.746	1.02576	-0.807055		242.049	227.938	23.683	0.95847		196.57	267.107	31.4601	0.246629		414.783	73.8897	21.3887	-0.0678519		287.618	149.117	4.88555	-0.767163		489.77	81.2012	4.21795	-0.571509		394.117	54.6919	8.21413	-0.717839
129.442	284.793	9.20906	-0.49457		559.371	151.539	27.2502	0.622105		232.569	211.988	1.96324	-0.573693		515.474	252.481	0.755569	-0.822043		231.588	249.186	17.2404	0.370908		165.391	271.302	31.3129	0.239561		395.878	83.8944	26.0764	0.274674		285.057	144.957	16.7142	0.143023		488.034	85.0455	14.9638	0.015045		386.427	57.5791	15.2452	-0.162915
122.363	278.902	12.6801	-0.280106		550.206	125.876	8.75877	-0.589731		234.122	210.787	1.70968	-0.586797		515.912	253.097	2.44825	-0.728148		221.075	262.85	28.5906	1.40604		135.201	262.992	14.0129	-0.590852		374.808	99.257	25.0592	0.200348		278.251	129.691	20.1858	0.410149		480.733	71.984	14.4057	-0.0154186		372.527	63.8411	13.3795	-0.310167
114.198	269.201	12.6505	-0.281933		546.484	117.948	38.3334	1.34844		232.672	209.882	4.89471	-0.422185		514.131	254.777	1.23728	-0.795322		194.004	272.046	25.7006	1.14247		122.627	256.808	33.1001	0.325348		360	119.473	40.1459	1.30273		268.464	112.037	20.005	0.396239		466.767	68.451	40.9652	1.43431		361.222	70.9969	5.68391	-0.917534
103.79	262.01	18.7497	0.0949099		521.377	88.9808	40.0968	1.46401		228.08	208.188	17.3655	0.222349		513.344	255.732	1.05564	-0.805397		168.489	275.127	10.3395	-0.258435		97.2112	235.602	29.3282	0.144294		353.507	159.09	30.7312	0.614803		253.512	98.7466	45.6507	2.36961		427.432	57.0077	29.795	0.824594		356.91	74.6993	8.34266	-0.707694
94.306	245.836	13.8834	-0.205757		484.595	73.0155	44.9821	1.78417		215.864	195.845	24.333	0.582451		514.185	255.093	0.577407	-0.831926		158.235	273.793	4.02098	-0.834678		82.9786	209.959	32.6753	0.304954		372.63	183.147	44.4543	1.61755		213.667	76.4661	32.4648	1.35499		397.674	58.4836	8.97385	-0.311912		361.804	81.4554	9.15839	-0.643314
85.731	234.917	2.25283	-0.924371		439.614	73.1955	12.0961	-0.37102		233.988	179.609	27.2379	0.732585		514.762	255.091	11.0444	-0.251307		154.424	275.074	5.8551	-0.667409		75.5854	178.131	13.9456	-0.594082		397.915	219.71	34.766	0.909621		181.271	74.3575	38.8601	1.84709		388.788	59.7377	29.8811	0.829289		370.922	82.319	19.4116	0.165912
84.4227	233.083	2.96277	-0.880507		427.527	73.6727	51.1178	2.18628		259.975	187.768	50.8919	1.9551		504.006	252.584	0.597571	-0.830807		148.589	274.589	6.5332	-0.605567		74.0661	164.268	28.7772	0.117843		423.307	243.457	26.1112	0.277221		143.815	84.7073	29.2016	1.1039		362.978	74.7944	28.195	0.737259		378.284	64.3579	17.2051	-0.00823614
83.7552	230.197	2.12839	-0.93206		383.96	100.412	19.7056	0.127668		286.015	231.494	53.9649	2.11393		503.445	252.377	5.70335	-0.547583		142.363	272.608	12.0939	-0.0984404		88.7695	139.531	52.7968	1.2708		424.507	269.541	23.8673	0.11326		120.372	102.12	22.3854	0.579403		343.215	94.9042	13.585	-0.0602181		394.532	58.6982	23.7168	0.505698
83.4138	228.096	4.06891	-0.812162		370.738	115.023	49.5378	2.08273		337.837	246.55	98.1082	4.3954		507.841	256.011	4.86732	-0.593959		131.427	267.445	3.80404	-0.854462		112.14	186.874	56.1694	1.43269		447.163	277.046	0.174605	-1.61796		106.691	119.838	1.18383	-1.052		356.787	94.3076	40.6314	1.41609		418.112	56.1511	19.984	0.211088
81.5974	224.455	6.05239	-0.68961		342.652	155.829	49.1567	2.05775		410.18	180.28	74.0061	3.14972		512.708	256.059	0.705553	-0.824817		127.635	267.754	8.25142	-0.448868		112.235	243.043	52.6148	1.26206		447.057	276.907	15.7959	-0.476522		107.856	119.63	0.238922	-1.12471		386.214	66.2905	41.6551	1.47196		437.905	58.9021	17.0167	-0.0231039
79.223	218.888	3.01824	-0.877079		345.793	204.886	29.1603	0.747285		482.256	163.49	17.9723	0.25371		513.162	255.519	0.359331	-0.844023		120.939	262.932	10.7846	-0.217849		157.754	269.431	71.2639	2.15723		462.851	277.11	33.9657	0.851148		107.883	119.867	0.173186	-1.12977		426.902	57.3635	30.7415	0.876254		453.769	65.0604	27.2828	0.78714
78.5834	215.938	2.97879	-0.879517		357.916	231.406	29.5426	0.77234		464.419	161.291	5.0862	-0.412288		513.015	255.191	0.783107	-0.820515		112.132	256.708	2.9861	-0.929057		228.258	259.051	59.0051	1.5688		495.592	268.072	26.5508	0.309343		108.052	119.904	0.884171	-1.07506		456.869	64.2182	41.6882	1.47377		476.716	79.8178	12.7635	-0.358783
78.4147	212.964	3.21113	-0.865161		343.15	205.818	20.6964	0.1926		459.665	163.1	66.0983	2.74102		513.706	255.559	0.847402	-0.816949		109.3	257.654	3.34341	-0.896471		271.412	218.809	9.64583	-0.800472		517.871	253.629	12.3148	-0.730883		107.186	119.727	8.00658	-0.527008		490.719	88.5506	18.4868	0.207343		486.465	88.0558	18.5316	0.0964572
76.7879	210.195	4.48284	-0.786587		340.07	185.353	24.7424	0.45776		405.311	200.712	75.2333	3.21314		514.505	255.278	0.317825	-0.846325		106.307	256.164	12.214	-0.0874914		268.906	209.495	28.0853	0.0846315		526.078	244.447	15.932	-0.466574		103.276	126.714	4.99109	-0.759042		503.513	101.896	1.61476	-0.713601		493.133	105.346	18.7965	0.117368
76.4664	205.724	2.66367	-0.898987		340.363	160.612	34.0058	1.06484		340.569	239.033	12.2955	-0.0396879		514.509	254.96	1.57166	-0.776773		100.29	245.534	12.6228	-0.0502035		276.444	182.44	21.6794	-0.222853		537.17	233.011	35.0958	0.933721		99.1954	123.839	2.16158	-0.976766		503.123	100.328	1.35334	-0.727871		507.431	117.548	35.4522	1.4319
76.3794	203.062	1.12208	-0.994237		349.695	127.911	26.1839	0.552226		345.362	250.355	55.2712	2.18144		513.523	256.184	1.46714	-0.782571		91.5199	236.456	8.2078	-0.452847		269.147	162.025	12.5782	-0.659718		551.248	200.863	36.1142	1.00813		97.9682	122.06	16.0066	0.0885706		503.693	99.1007	7.20228	-0.408612		513.74	152.434	6.31707	-0.867563
75.7887	202.108	0.445948	-1.03601		364.025	105.997	44.5302	1.75455		399.719	260.365	49.1388	1.86449		514.658	255.255	0.80881	-0.81909		96.6335	242.876	8.30474	-0.444005		267.449	149.562	40.9247	0.700934		553.853	164.842	31.6047	0.678629		98.6825	138.051	27.1409	0.945332		499.083	93.5671	21.8442	0.390606		515.319	158.55	26.1489	0.697643
75.3437	202.079	5.5056	-0.723394		396.252	75.2662	41.1195	1.53103		448.842	261.606	63.4181	2.6025		515.209	254.662	1.64507	-0.772701		102.432	248.821	26.0856	1.17758		226.702	153.376	40.1352	0.663037		546.565	134.089	19.866	-0.179118		90.8816	164.046	3.12782	-0.902416		483.439	78.3212	63.4185	2.6599		513.722	184.651	14.8205	-0.196433
75.2354	196.574	6.21447	-0.679596		435.623	63.4032	44.7326	1.76782		451.045	198.226	16.7651	0.191316		516.335	253.463	12.6571	-0.161849		124.113	263.327	30.2513	1.55748		234.7	192.707	22.5009	-0.183423		536.599	116.904	26.492	0.305043		91.4073	167.13	7.16459	-0.591797		423.62	57.2597	48.0578	1.82145		510.765	199.173	2.30509	-1.1842
75.1903	190.36	3.25244	-0.862609		480.211	66.9967	41.7415	1.5718		453.373	181.623	69.3991	2.91161		503.734	252.277	4.50689	-0.613953		152.835	272.823	8.31811	-0.442786		253.909	204.423	22.9588	-0.161443		520.057	96.2113	21.0852	-0.0900278		91.7247	159.972	29.5633	1.13173		376.475	66.5832	27.728	0.711769		512.776	200.3	8.18909	-0.719815
75.9813	187.205	2.0411	-0.937453		503.789	101.441	43.8106	1.7074		384.1	185.805	88.0031	3.87313		502.356	256.568	4.39408	-0.62021		161.136	273.353	2.58246	-0.965868		276.768	206.559	21.0382	-0.253633		503.212	83.5293	13.3948	-0.651963		91.7793	189.535	14.4952	-0.0277261		353.969	82.7798	17.6033	0.15912		508.704	207.404	15.8725	-0.113409
75.5995	185.2	2.42002	-0.914041		478.551	137.252	25.227	0.489517		296.351	179.122	25.0759	0.620846		502.784	260.941	0.669889	-0.826796		163.538	274.301	14.8636	0.154154		266.798	225.085	23.9453	-0.11409		490.573	79.0943	28.4508	0.448172		97.1587	202.995	20.4267	0.428691		341.599	95.304	26.0292	0.619041		498.799	219.808	28.0057	0.844195
75.6446	187.62	5.14352	-0.745766		467.671	160.012	22.6248	0.318981		278.248	196.474	28.2519	0.784989		503.407	260.694	2.75447	-0.711161		178.374	275.21	18.1074	0.449977		277.878	203.857	29.4686	0.151034		464.172	68.4911	21.9092	-0.0298185		103.221	222.502	28.875	1.07876		366.438	103.084	25.106	0.568649		479.752	240.339	27.4426	0.799752
76.2963	182.518	9.27293	-0.490624		461.823	181.868	55.307	2.46081		284.722	223.974	27.5806	0.750294		505.96	261.728	0.248809	-0.850154		196.267	272.431	22.4703	0.847866		285.908	175.504	5.62539	-0.993455		442.325	70.152	26.5596	0.309983		121.631	244.746	13.972	-0.0679874		386.87	88.4948	30.2342	0.848565		455.1	252.395	42.7247	2.00588
77.4758	173.32	8.83951	-0.517403		430.627	227.537	34.8048	1.1172		296.378	248.97	12.2898	-0.0399805		505.927	261.482	2.44748	-0.72819		217.486	265.036	12.585	-0.0536496		287.3	170.053	3.26614	-1.1067		416.003	73.6926	36.1046	1.00743		131.506	254.631	23.2289	0.644314		410.402	69.5117	34.1505	1.06233		413.091	260.183	18.3731	0.0839509
79.4545	164.705	12.905	-0.266213		421.931	261.238	25.3932	0.500406		306.43	241.9	22.1358	0.468889		508.314	260.94	0.56757	-0.832471		229.072	260.123	9.65843	-0.320552		288.806	167.155	15.754	-0.507274		384.023	90.4497	8.41718	-1.01568		152.291	265.002	7.96927	-0.529879		443.714	61.9889	19.9464	0.287017		395.074	256.583	15.0997	-0.174404
83.2563	152.373	9.75339	-0.460938		400.81	275.334	32.6659	0.977024		315.233	221.59	0.158979	-0.666943		508.83	260.705	6.35068	-0.511675		237.033	254.654	8.36691	-0.438336		286.831	151.526	15.7259	-0.508625		377.88	96.204	23.5481	0.089931		159.958	267.177	8.81938	-0.464465		424.223	57.749	28.0007	0.726654		380.318	253.378	39.1832	1.72637
86.0575	143.03	12.0076	-0.321659		374.462	256.024	39.833	1.44672		315.171	221.736	0.225169	-0.663522		505.547	255.268	5.53002	-0.557198		243.156	248.952	8.74578	-0.403784		277.096	139.176	26.8228	0.0240318		366.713	116.936	21.6545	-0.0484335		167.395	271.917	10.5956	-0.327793		396.454	61.3427	35.402	1.13065		348.857	230.022	49.4824	2.53922
91.9165	132.549	5.81035	-0.704565		350.608	224.123	41.6764	1.56753		315.236	221.952	0.147204	-0.667551		505.379	260.796	1.0761	-0.804263		250.532	244.252	7.79828	-0.490194		251.021	145.466	15.0416	-0.541472		379.281	134.57	44.5052	1.62127		177.966	272.642	16.5043	0.126869		364.715	77.0257	24.5269	0.537037		323.455	187.557	52.0635	2.74293
94.6679	127.431	3.57214	-0.842856		339.557	183.939	13.855	-0.25575		315.289	221.815	0.153388	-0.667232		505.325	261.871	1.06926	-0.804642		255.552	238.285	4.8452	-0.75951		236.909	140.259	16.6961	-0.462055		413.577	162.935	19.7788	-0.185491		194.461	273.203	26.2794	0.879043		385.79	89.5719	86.8903	3.94109		319.959	135.611	25.5923	0.653715
96.689	124.486	0.919529	-1.00675		342.919	197.38	46.3084	1.87109		315.225	221.954	0.291579	-0.66009		505.878	262.786	0.239934	-0.850646		259.062	234.945	6.83733	-0.577831		241.295	124.149	26.6525	0.0158594		418.591	182.067	37.5536	1.11332		220.087	267.38	17.6563	0.215513		472.402	96.5277	22.0312	0.400813		327.286	111.09	4.5342	-1.00827
97.0626	125.326	2.57552	-0.904433		363.333	238.945	47.0752	1.92134		315.166	221.668	0.0852196	-0.670755		506.106	262.861	1.03498	-0.806544		262.263	228.903	8.13155	-0.4598		266.254	114.802	26.3932	0.00341191		447.872	205.581	33.1768	0.793504		236.256	260.286	13.1208	-0.133478		473.646	74.5316	1.50508	-0.719588		327.971	106.608	15.5258	-0.140774
98.4314	123.145	10.5147	-0.413901		398.072	270.715	45.6518	1.82806		315.117	221.598	0.145011	-0.667665		507.123	262.67	0.376183	-0.843088		267.179	222.426	24.9603	1.07495		260.594	140.581	28.4054	0.1		481.048	205.716	18.0722	-0.31019		247.111	252.916	7.66562	-0.553244		472.918	73.2141	1.17411	-0.737654		336.319	93.5176	21.1831	0.305722
104.546	114.591	7.98494	-0.570204		442.029	283.038	46.6941	1.89637		315.115	221.743	0.0749843	-0.671284		507.171	263.043	0.410339	-0.841193		276.296	199.19	6.91462	-0.570782		235.546	153.979	40.4999	0.680543		484.687	223.418	35.443	0.959093		252.777	247.753	16.304	0.111455		473.246	74.3415	20.392	0.311336		351.458	78.7012	37.8769	1.62327
110.136	108.889	20.8234	0.22304		488.634	280.156	37.6936	1.30652		315.188	221.727	0.0791837	-0.671067		506.822	263.26	0.612776	-0.829964		279.11	192.874	14.2468	0.0979009		208.313	183.955	2.21468	-1.15717		519.337	230.872	22.2625	-0.00400729		264.892	236.843	13.8812	-0.074971		487.959	88.4611	33.5966	1.0321		384.179	59.6232	16.8335	-0.0375589
126.598	96.1361	10.2346	-0.431206		521.32	261.383	45.7604	1.83517		315.134	221.669	0.0552091	-0.672306		506.389	263.693	0.240899	-0.850592		280.492	178.694	20.8144	0.69685		208.984	186.065	14.2453	-0.579697		540.816	225.018	7.42851	-1.08792		273.382	225.86	6.42898	-0.6484		511.071	112.844	1.48774	-0.720535		400.675	56.2652	35.3897	1.42697
134.805	90.0218	2.09705	-0.933997		551.052	226.598	27.4064	0.632341		315.089	221.701	0.152584	-0.667273		506.629	263.682	12.6727	-0.160988		281.802	157.921	11.586	-0.144762		205.275	199.819	21.9882	-0.208032		539.317	217.743	10.1096	-0.892013		277.326	220.783	11.851	-0.231191		512.406	112.186	0.351167	-0.782574		436.008	58.2624	37.7284	1.61155
136.876	89.6888	0.247864	-1.04825		558.887	200.336	42.0335	1.59093		315.139	221.557	0.0320707	-0.673502		494.649	259.551	5.60135	-0.553242		279.089	146.657	29.5972	1.49783		222.516	213.466	27.4998	0.0565291		545.808	209.991	35.3975	0.95577		282.791	210.268	10.1227	-0.364178		512.531	112.514	2.7795	-0.650025		470.638	73.2346	22.0886	0.377191
137.081	89.8274	1.459	-0.973419		560.421	158.33	37.9669	1.32443		315.168	221.57	0.0627371	-0.671917		496.752	254.359	3.84381	-0.650734		269.384	118.697	36.4197	2.12003		244.92	229.412	27.3861	0.0510728		527.815	240.475	26.9536	0.338772		284.545	200.298	3.21387	-0.895795		513.246	115.2	0.728566	-0.761974		486.887	88.1976	11.3348	-0.47154
135.948	90.7471	0.430633	-1.03696		548.678	122.225	35.1821	1.14193		315.185	221.631	0.122444	-0.668831		498.88	257.561	4.52867	-0.612745		247.039	89.937	31.4975	1.67113		260.876	207.155	28.1827	0.0893091		507.306	257.964	22.4031	0.00626733		286.912	198.124	12.7425	-0.16259		513.01	114.511	0.686671	-0.76426		494.415	96.6711	21.7408	0.349744
135.898	91.1749	0.698917	-1.02038		526.497	94.916	51.6514	2.22124		315.116	221.53	1.31973	-0.606951		502.082	260.763	2.19485	-0.742204		220.285	73.3147	2.53228	-0.970445		278.164	184.898	52.4959	1.25636		487.655	268.723	11.2991	-0.8051		286.333	185.395	17.5377	0.206386		512.992	113.824	2.35334	-0.673287		504.847	115.746	8.67165	-0.681729
135.237	90.9493	8.3581	-0.547148		480.736	70.9612	65.6621	3.13943		316.098	220.649	11.19	-0.0968254		500.441	262.221	6.61271	-0.49714		221.113	70.9218	26.8907	1.251		239.899	148.959	69.4494	2.07013		477.211	273.034	15.0695	-0.529598		289.094	168.076	16.0992	0.0956988		513.547	116.111	0.407304	-0.779509		503.65	107.157	6.99932	-0.813716
142.436	86.7029	23.951	0.416285		415.185	67.1493	2.37222	-1.00827		308.391	212.536	14.1018	0.0536655		495.059	266.063	17.2117	0.0907991		195.204	63.724	32.1349	1.72927		174.169	126.537	60.7094	1.65061		462.518	276.383	13.6701	-0.631847		286.788	152.143	13.0499	-0.138939		513.78	116.445	0.528536	-0.772892		501.861	100.39	4.26989	-1.02913
165.365	79.7803	25.0082	0.481606		417.551	67.3203	19.5272	0.11598		299.329	201.731	35.4059	1.15474		478.957	272.144	7.17885	-0.465736		163.082	62.8006	38.392	2.2999		114.774	113.971	25.638	-0.0328404		448.915	277.732	12.2142	-0.738234		284.797	139.246	14.8779	0.00172543		513.262	116.341	0.60253	-0.768853		499.315	96.9631	5.67731	-0.918055
190.159	76.5127	28.2833	0.683961		436.613	63.0832	9.63477	-0.532323		264.891	193.508	37.4948	1.2627		476.043	278.705	1.62898	-0.773594		129.055	80.5802	37.1203	2.18393		89.3968	117.62	9.73315	-0.79628		436.883	275.628	30.2269	0.577955		278.381	125.822	12.6354	-0.170831		513.319	115.741	0.986035	-0.74792		496.118	92.2711	6.89703	-0.82179
218.058	81.1568	18.826	0.099627		427.103	61.5346	34.0576	1.06823		249.663	159.245	35.9992	1.1854		477.631	278.341	9.80666	-0.319968		113.149	114.12	34.3791	1.93393		80.727	122.043	7.01572	-0.926719		407.999	266.72	10.8906	-0.83495		272.141	114.835	13.4677	-0.10679		514.266	116.016	0.809436	-0.757559		489.6	90.0177	18.0179	0.0559111
235.75	87.5924	6.232	-0.678513		396.001	75.4109	6.98759	-0.705806		214.166	153.251	14.6351	0.0812312		467.972	280.037	6.86229	-0.483296		89.5581	139.128	37.2439	2.1952		77.7402	128.392	6.61839	-0.945791		398.836	260.833	28.7995	0.473654		260.272	108.47	32.8629	1.38563		514.426	115.222	1.18395	-0.737117		476.286	77.8774	2.45116	-1.17268
230.002	85.185	23.0961	0.363461		389.477	77.914	2.86678	-0.975863		209.068	139.532	7.14906	-0.305673		462.373	284.004	0.0504715	-0.861156		67.8427	169.386	26.1934	1.18741		81.4734	122.927	18.7973	-0.361196		422.879	244.979	48.111	1.88474		278.809	135.606	12.6145	-0.172441		514.029	116.337	0.442684	-0.777578		478.334	76.5304	14.6157	-0.212601
207.589	79.6071	6.29427	-0.674665		388.274	75.3119	2.17632	-1.02111		208.923	132.385	5.0684	-0.413208		462.422	283.995	0.298441	-0.8474		71.478	195.326	34.3438	1.93071		74.4412	140.359	15.2658	-0.530708		460.689	274.729	19.4698	-0.20807		283.478	147.324	17.9926	0.241387		513.879	115.921	1.6851	-0.709762		466.005	68.68	15.397	-0.150934
202.072	82.6373	4.50983	-0.784919		389.926	73.8953	2.80121	-0.980161		209.045	137.452	5.60099	-0.385682		462.701	284.1	1.59418	-0.775524		85.3159	226.758	11.5159	-0.151152		73.5843	155.601	3.42929	-1.09887		479.813	271.075	4.92517	-1.27084		288.407	164.628	25.4765	0.817258		514.551	114.376	0.873903	-0.75404		451.201	64.4492	6.47356	-0.855211
197.689	83.6993	12.4787	-0.292552		388.063	75.9872	12.6485	-0.33482		212.289	142.018	11.1068	-0.101123		461.256	283.428	11.0784	-0.249423		93.096	235.248	17.9414	0.434841		72.456	152.362	2.90624	-1.12398		477.956	266.513	12.0935	-0.747053		284.756	189.842	13.798	-0.0813715		513.964	113.729	1.58497	-0.715227		445.713	61.0156	5.23176	-0.953219
186.732	77.728	18.3693	0.0714073		379.779	85.5448	34.7533	1.11382		204.275	149.707	39.7002	1.37668		450.18	283.684	16.8134	0.0687044		103.425	249.918	26.5307	1.21817		72.1656	149.471	21.028	-0.254122		473.821	255.148	20.5368	-0.130104		282.713	203.488	15.8769	0.0785962		512.659	114.629	3.20091	-0.627023		447.648	56.1548	3.69141	-1.07479
169.177	83.1364	27.4552	0.632793		357.477	112.199	45.1741	1.79675		201.862	189.334	8.7821	-0.221271		433.367	283.535	14.5275	-0.0580946		125.544	264.569	5.71397	-0.68028		74.3654	170.383	2.64806	-1.13637		478.745	235.21	42.7036	1.48963		275.05	217.393	21.5316	0.513711		513.027	111.45	2.73655	-0.65237		443.984	56.6033	2.65487	-1.1566
144.488	95.1453	14.1166	-0.191348		340.692	154.139	21.6103	0.252498		208.828	194.681	45.0708	1.65425		418.886	284.695	4.86088	-0.594316		131.127	265.783	2.16097	-1.00431		72.0343	171.639	5.96497	-0.977155		514.323	211.592	38.0594	1.15027		263.208	235.376	39.183	1.87194		510.944	109.676	3.37506	-0.617517		441.497	55.6735	5.67455	-0.918273
137.045	107.141	13.7374	-0.214781		340.138	175.742	45.7778	1.83632		253.591	189.423	27.6828	0.755577		414.125	283.714	6.31234	-0.513802		132.493	264.108	12.4408	-0.0668002		70.7778	165.808	1.61249	-1.18608		550.53	199.863	34.2908	0.874902		232.306	259.467	19.8406	0.383587		508.664	107.187	7.68377	-0.38233		435.879	54.8776	7.00402	-0.813345
125.569	99.5901	11.6816	-0.3418		350.095	220.424	2.27068	-1.01493		266.962	213.663	36.3929	1.20575		408.788	280.344	35.7505	1.11917		143.689	269.532	15.1748	0.182531		71.3519	164.302	0.142782	-1.25662		553.151	165.672	13.9423	-0.61196		214.235	267.658	18.2652	0.262367		504.112	100.996	5.23648	-0.515913		428.887	54.4751	6.82844	-0.827203
115.614	105.701	9.55183	-0.473392		349.431	222.596	34.8355	1.11921		256.427	248.498	29.553	0.852239		377.174	263.651	6.07909	-0.526741		158.325	273.541	3.45645	-0.886162		71.2656	164.188	0.275566	-1.25025		546.332	153.511	27.2198	0.358226		196.797	273.091	1.29575	-1.04339		502.762	95.9371	6.19729	-0.463468		422.24	52.9092	10.8528	-0.509582
108.444	112.012	3.79393	-0.829152		369.285	251.22	42.0293	1.59066		232.667	266.072	11.0329	-0.104943		371.222	262.417	14.7973	-0.0431284		155.175	274.963	16.6285	0.315105		71.2217	164.46	0.623295	-1.23356		542.095	126.623	18.4124	-0.285331		196.017	272.056	5.29066	-0.735991		496.762	94.3831	6.59998	-0.441488		411.42	53.7553	5.15781	-0.959056
105.171	113.932	1.5172	-0.969823		403.34	275.852	13.2885	-0.292878		224.572	258.576	2.86255	-0.527214		361.952	250.883	12.8251	-0.152531		139.284	270.067	16.0226	0.259851		70.9571	163.896	0.708536	-1.22947		533.241	110.479	20.4973	-0.132984		191.129	274.082	1.24839	-1.04703		492.14	89.6718	2.78138	-0.649923		406.707	55.8491	12.8213	-0.354225
104.285	115.163	7.36952	-0.608229		416.205	279.179	38.8582	1.38284		223.418	255.957	12.7613	-0.0156124		353.053	241.648	29.169	0.754083		124.371	264.208	10.3931	-0.253551		70.7948	163.206	0.570433	-1.2361		519.869	94.9447	5.31325	-1.24248		191.623	272.935	8.37479	-0.498676		494.916	89.501	6.02257	-0.473005		393.915	56.7241	19.9129	0.205478
99.3174	120.607	4.89942	-0.760848		454.116	287.706	34.7262	1.11204		216.193	245.437	1.86318	-0.578864		353.729	212.486	21.2362	0.314042		114.498	260.962	12.4198	-0.0687203		71.1878	163.619	6.38707	-0.956894		523.599	98.7283	10.7421	-0.845795		183.412	274.584	0.571209	-1.09914		492.931	83.8152	1.21046	-0.73567		375.236	63.6238	4.47313	-1.01309
98.4802	125.434	16.0985	-0.0688985		488.429	282.362	18.0304	0.0178868		217.783	244.467	8.21175	-0.250749		335.803	201.1	39.4336	1.32348		106.029	251.877	10.775	-0.218718		71.9649	157.28	16.5694	-0.468136		529.609	107.632	27.7436	0.396499		183.221	274.046	1.57317	-1.02204		491.744	83.5756	0.364163	-0.781864		378.592	66.5811	14.0981	-0.253453
90.1456	139.207	14.1448	-0.189609		504.662	274.515	10.1792	-0.496645		219.348	236.406	3.25522	-0.506919		335.324	161.669	43.9837	1.57588		96.3098	247.225	2.41208	-0.981407		79.8533	142.709	42.2185	0.763035		543.224	131.805	11.0019	-0.826813		184.59	274.822	16.2646	0.108427		491.446	83.784	0.350447	-0.782613		364.577	68.1101	19.7275	0.190841
95.5532	126.137	10.6482	-0.405651		495.596	279.144	17.3703	-0.0253752		219.674	239.644	13.438	0.0193624		350.293	120.311	54.1114	2.13767		94.843	245.31	12.3596	-0.0742098		95.6607	181.856	50.2666	1.14935		547.679	141.865	14.9924	-0.535229		168.784	270.985	14.4227	-0.033302		491.095	83.7931	1.5264	-0.718424		350.699	82.1309	18.4495	0.0899793
102.245	117.854	17.2882	0.0046144		479.11	284.615	3.05891	-0.963272		224.611	252.143	29.6259	0.856004		390.359	83.9416	49.6428	1.88979		89.2087	234.31	7.16848	-0.547631		98.014	232.067	51.4556	1.20642		551.761	156.291	21.5401	-0.0567868		154.816	267.392	12.5329	-0.17872		490.508	82.3842	3.32859	-0.620053		338.58	96.0412	5.23597	-0.952887
114.804	105.974	18.51	0.0801017		480.901	287.096	1.98474	-1.03367		246.16	272.473	50.7213	1.94629		439.322	75.7554	51.6644	2.00193		82.573	231.598	8.1966	-0.453868		138.952	263.241	25.9649	-0.0171456		553.983	177.716	18.9798	-0.243873		143.523	261.958	28.5346	1.05257		487.804	80.4429	0.720982	-0.762388		339.627	90.911	4.86573	-0.982108
130.365	95.95	26.2511	0.558395		480.039	288.884	1.01466	-1.09724		290.169	297.689	48.4776	1.83032		475.865	112.277	40.3078	1.37197		80.5472	223.655	6.49404	-0.609139		163.58	271.465	33.821	0.359953		551.748	196.564	31.5564	0.675102		119.495	246.567	21.9136	0.5431		488.428	80.0821	1.74032	-0.706748		342.192	86.7763	13.6241	-0.290863
153.619	83.7691	23.4897	0.387783		479.122	288.45	3.96069	-0.904174		338.645	297.319	49.4932	1.88281		516.055	115.358	42.0836	1.47047		75.2974	219.833	6.77216	-0.583775		197.39	270.603	6.84451	-0.934937		538.945	225.406	20.7635	-0.113536		105.579	229.639	15.9025	0.0805605		489.767	81.1937	1.23321	-0.734428		332.575	96.4267	6.00675	-0.892054
176.812	80.0473	20.1494	0.181395		482.466	286.327	32.0859	0.939012		387.072	307.537	33.7514	1.06923		534.016	153.416	58.7391	2.39438		72.2872	213.766	3.07338	-0.921097		203.874	268.413	15.7037	-0.509692		518.571	229.411	32.2547	0.726121		96.8767	216.329	14.044	-0.062443		490.291	82.3104	0.682453	-0.764491		329.511	101.593	0.987532	-1.28819
196.607	83.8096	7.0977	-0.625024		510.65	270.992	34.4751	1.09559		416.122	290.353	11.0781	-0.102605		528.971	211.938	22.0662	0.360081		72.4769	210.699	12.8204	-0.0321841		212.621	255.371	30.9578	0.222513		507.969	259.874	22.7106	0.0287343		91.2725	203.452	7.92032	-0.533646		490.86	82.6865	0.850654	-0.75531		330.355	101.08	19.8399	0.199714
197.366	90.8666	14.9309	-0.14104		537.448	249.304	42.1072	1.59576		421.402	280.615	2.10787	-0.566218		522.849	233.138	38.186	1.25427		70.3156	198.062	9.58723	-0.327045		242.124	245.991	26.5268	0.00982677		487.582	269.882	25.2485	0.214185		88.3677	196.083	12.8823	-0.151833		491.646	83.012	1.6482	-0.711776		323.025	119.516	18.4107	0.0869191
212.071	88.2807	13.3616	-0.237999		556.337	211.671	12.8377	-0.322416		421.54	282.718	6.12889	-0.358398		537.728	197.969	56.7897	2.28624		66.9569	189.082	10.9802	-0.200009		258.913	225.453	43.5454	0.826727		462.856	274.992	16.3783	-0.433963		89.2703	183.233	14.1361	-0.0553568		491.149	81.4405	4.94502	-0.531822		317.469	137.069	7.3667	-0.784721
224.854	92.1704	27.7292	0.649725		560.755	199.618	31.3609	0.891504		424.265	288.208	67.1944	2.79767		532.515	141.42	47.6265	1.77794		62.7313	178.948	4.20778	-0.817642		220.505	245.971	46.2521	0.956649		446.534	276.338	31.8843	0.699058		87.1323	169.259	10.2134	-0.357199		488.096	77.5507	11.5357	-0.172076		317.448	144.435	37.4887	1.59263
251.698	99.1188	30.87	0.843782		562.729	168.319	37.6057	1.30075		476.267	245.653	55.8832	2.21307		506.463	101.55	37.4134	1.21141		64.9023	175.343	3.55054	-0.877581		174.522	240.982	13.3394	-0.623177		415.172	270.59	24.4949	0.159117		86.7242	159.054	2.62285	-0.941272		478.062	71.8581	2.40312	-0.670569		323.019	181.508	21.1338	0.301836
271.13	123.105	5.70179	-0.711272		553.026	131.987	35.9026	1.18915		502.022	196.059	50.6572	1.94297		474.83	81.5724	15.4424	-0.00734536		62.534	172.698	3.21848	-0.907865		161.638	237.529	59.6072	1.5977		393.811	258.603	22.9613	0.04706		88.2446	156.917	17.6798	0.217318		475.686	71.5027	2.23026	-0.680005		335.866	198.288	20.5034	0.252081
276.595	121.477	5.80844	-0.704682		533.639	101.768	2.27322	-1.01476		456.116	174.64	104.641	4.73302		459.913	77.5779	46.1802	1.69772		62.2284	169.494	3.25005	-0.904985		103.51	224.329	36.8071	0.503285		383.852	237.913	22.3868	0.00507681		92.677	139.801	5.2341	-0.740343		475.994	73.7116	3.07669	-0.633803		353.989	188.698	26.3492	0.713454
281.242	124.961	6.89375	-0.637625		532.062	100.131	5.989	-0.771249		368.905	116.812	47.6811	1.78916		413.785	75.3703	27.135	0.641257		61.9776	166.254	1.81286	-1.03605		78.3227	197.49	7.95312	-0.881723		372.616	218.55	33.2321	0.797542		92.7719	134.568	15.8992	0.0803117		479.07	73.7108	1.33559	-0.72884		379.287	196.065	27.228	0.782817
285.097	130.676	6.46544	-0.664089		528.438	95.3627	47.7352	1.96459		331.55	87.1802	9.37985	-0.190378		387.91	83.5411	35.5807	1.10975		61.9055	164.442	9.86052	-0.302122		75.8147	189.942	29.9514	0.174206		353.808	191.153	37.7887	1.13049		107.733	129.187	9.13355	-0.44029		480.278	74.2815	1.24202	-0.733947		405.772	202.384	20.245	0.231686
288.642	136.083	33.4441	1.00283		488.687	68.9344	50.8204	2.16678		328.718	96.1224	12.0093	-0.0544783		360.396	106.101	51.067	1.96879		64.7293	154.995	5.07525	-0.73853		74.4762	160.021	32.9522	0.318246		387.132	173.334	37.4486	1.10564		103.398	121.147	1.32332	-1.04127		481.345	74.9164	0.417534	-0.778951		419.86	187.846	34.1165	1.32648
298.354	168.086	0.746378	-1.01745		438.323	62.1395	34.2749	1.08247		328.921	108.13	4.05019	-0.465832		337.755	151.875	37.2646	1.20316		64.1687	149.951	2.5373	-0.969987		82.3496	128.023	25.0624	-0.0604653		422.784	184.794	59.3741	2.70773		104.467	120.367	35.6479	1.59992		481.256	74.5086	0.775141	-0.759431		441.949	161.845	37.0303	1.55645
298.249	167.347	15.0253	-0.135207		404.934	69.8834	44.4354	1.74834		332.358	110.273	27.3251	0.737092		345.176	188.393	38.7849	1.28749		63.5782	147.483	7.19651	-0.545075		93.98	105.823	45.0731	0.900059		397.366	238.452	38.6929	1.19656		128.779	94.2959	43.3993	2.19637		480.597	74.9165	1.49955	-0.71989		465.466	133.242	33.961	1.31421
294.603	152.771	2.20873	-0.927096		369.538	96.7461	16.0287	-0.113297		357.846	100.423	9.88357	-0.164344		362.005	223.337	33.6033	1.00006		68.4472	142.184	12.0258	-0.104653		115.414	145.473	60.5937	1.64505		423.988	266.53	4.91643	-1.27148		168.037	75.7947	46.4024	2.42745		480.317	73.4433	1.08989	-0.742251		488.237	158.438	28.3856	0.874176
294.591	150.562	3.63164	-0.839179		380.701	85.2438	25.0254	0.476302		366.06	105.92	19.1471	0.314426		371.077	255.692	59.7711	2.45162		71.5944	130.577	4.54923	-0.786502		77.1373	192.447	40.0785	0.660316		428.822	265.635	8.74887	-0.991443		214.433	76.556	34.0475	1.47678		479.319	73.8807	2.50131	-0.66521		513.126	144.79	10.9236	-0.503998
292.904	147.346	12.1706	-0.311589		402.453	72.8703	38.9269	1.38734		361.705	124.565	10.105	-0.152898		426.988	276.824	56.0863	2.24722		73.3916	126.398	3.79933	-0.854892		92.6686	229.394	18.6251	-0.369461		435.37	271.437	11.2776	-0.806669		245.54	90.3987	39.5543	1.90051		481.784	74.306	2.31719	-0.67526		515.122	155.53	14.5219	-0.220002
286.541	136.971	3.70998	-0.834339		440.297	63.7521	22.6098	0.317998		371.709	123.14	12.62	-0.0229142		482.88	272.161	28.1207	0.695937		72.4166	122.726	5.20015	-0.727139		104.836	243.495	22.0147	-0.206757		445.403	276.588	20.3571	-0.143234		272.797	119.062	4.49027	-0.797579		483.619	75.7199	2.5583	-0.662099		513.989	170.007	23.9467	0.523836
285.141	133.536	24.6071	0.456823		462.906	63.5615	14.123	-0.238188		366.208	111.782	10.4508	-0.13503		507.282	258.185	37.475	1.21483		76.3846	119.365	1.77657	-1.03936		121.743	257.595	32.3292	0.288344		465.613	274.151	32.1804	0.720693		276.198	121.994	0.525979	-1.10262		485.865	76.9458	1.74481	-0.706503		516.329	146.175	20.2132	0.229176
271.182	113.271	15.8065	-0.0869345		476.786	66.1678	27.1249	0.613892		369.633	101.909	11.174	-0.0976509		529.803	228.232	13.2739	-0.127635		77.7865	118.273	20.6747	0.684115		150.764	271.841	24.6835	-0.0786547		493.051	257.336	20.0792	-0.16354		276.685	122.193	9.76556	-0.391659		484.135	77.1769	0.778618	-0.759242		509.318	127.217	26.0275	0.688061
257.246	105.812	14.3089	-0.179467		502.426	75.0193	5.5423	-0.800523		370.412	90.7621	15.9008	0.146648		534.565	215.842	15.4048	-0.00943328		90.02	101.606	5.29974	-0.718057		175.113	275.893	21.5198	-0.230512		513.111	258.215	13.8071	-0.621838		271.495	113.921	20.2778	0.41723		483.411	76.8908	1.58508	-0.715222		498.692	103.457	17.6311	0.025385
255.065	119.953	34.083	1.04231		506.75	78.4862	19.4487	0.110836		385.705	86.4051	26.8836	0.714273		538.417	200.926	31.6016	0.889026		90.5038	96.3288	2.7764	-0.948181		196.471	273.257	11.2325	-0.724309		523.455	249.07	13.6045	-0.636646		257.447	99.2971	29.8921	1.15702		481.964	77.5371	2.99424	-0.638304		486.115	91.1013	39.5739	1.7572
277.079	145.974	28.3158	0.685972		523.634	88.1406	9.26733	-0.556403		381.14	59.9118	20.3189	0.37499		539.712	169.351	24.5398	0.4973		91.9055	93.9323	7.8143	-0.488733		207.436	270.824	7.70291	-0.893733		532.296	238.73	16.4044	-0.432057		232.615	82.6565	38.3224	1.80572		481.097	74.6713	2.5695	-0.661488		508.854	123.49	1.37488	-1.25762
293.267	169.206	31.6264	0.890516		529.047	95.6626	24.5169	0.442979		393.74	43.9712	11.3371	-0.0892234		532.273	145.966	5.41141	-0.563778		94.973	101.119	20.1078	0.632411		213.059	265.558	47.6563	1.02405		541.815	225.37	26.7479	0.323743		195.356	73.693	31.5496	1.28457		478.721	73.6923	0.821623	-0.756894		507.576	122.982	17.6767	0.0289894
294.404	200.812	19.2854	0.128009		543.995	115.095	35.8578	1.18621		404.633	40.8287	15.1204	0.106312		531.561	151.331	53.3067	2.09303		96.5776	121.163	34.1085	1.90926		165.706	270.931	28.5736	0.108071		551.416	200.404	18.2947	-0.293928		163.938	76.5722	24.4772	0.740367		478.528	72.8936	1.49797	-0.719976		499.286	107.37	10.8888	-0.506747
291.769	219.916	29.0668	0.732369		557.046	148.494	25.8787	0.532222		419.201	44.8791	31.9879	0.978081		536.545	204.404	11.5639	-0.222494		94.2186	155.19	39.4012	2.39194		137.423	266.865	27.9779	0.0794774		554.181	182.32	12.3493	-0.728359		141.22	85.6842	27.6401	0.983743		480.019	73.0462	1.2238	-0.734942		492.109	99.1817	31.393	1.11154
274.334	243.173	27.1165	0.611868		560.167	174.184	37.5333	1.29601		446.725	61.1776	22.5864	0.492179		534.365	215.76	28.5583	0.720206		68.3357	184.897	36.6119	2.13756		113.582	252.225	54.4113	1.3483		554.491	169.974	24.626	0.168696		119.481	102.754	2.98937	-0.91307		480.844	73.9499	1.99871	-0.692644		469.849	77.0458	4.06731	-1.04512
261.544	267.084	3.54058	-0.844806		555.668	136.921	21.8964	0.271242		463.281	76.5408	9.46136	-0.186165		520.474	240.712	21.0816	0.305468		80.4392	219.451	17.4663	0.391514		81.0462	208.613	19.4586	-0.329454		550.525	145.67	4.36058	-1.31209		118.369	105.529	23.514	0.666247		481.52	75.8309	0.675129	-0.76489		469.449	72.9981	3.65348	-1.07778
265.079	266.894	8.12268	-0.561694		545.827	117.36	41.2537	1.53983		467.184	85.1598	5.75416	-0.377766		506.641	256.621	52.0727	2.02458		90.3474	233.835	5.16318	-0.730511		76.8173	189.619	33.3238	0.336087		551.014	141.337	15.7681	-0.47855		102.861	123.204	9.90615	-0.380841		482.194	75.8593	1.46241	-0.721917		466.826	70.4545	12.9218	-0.346287
270.838	261.166	10.4211	-0.419682		519.507	85.5939	50.0728	2.11779		471.271	89.2103	12.4901	-0.0296298		460.872	281.456	42.2017	1.47703		92.7633	238.398	23.7499	0.964566		74.095	156.407	26.7004	0.0181574		543.272	127.6	34.0921	0.860383		109.41	130.637	29.5232	1.12864		481.116	74.8713	1.45728	-0.722198		454.49	66.6089	17.0274	-0.0222564
277.801	253.412	35.4912	1.12931		473.747	65.2632	8.36187	-0.615743		478.741	99.2201	7.44564	-0.290344		418.681	280.523	61.1491	2.52806		110.31	254.403	14.3858	0.110576		80.9358	130.597	24.8282	-0.0717083		523.057	100.148	2.54714	-1.4446		138.93	131.051	53.2391	2.95352		481.747	76.1848	1.79088	-0.703988		438.692	60.2557	35.5899	1.44277
292.069	220.915	11.3244	-0.363872		481.687	67.8885	34.6463	1.10681		479.863	106.581	4.31433	-0.452181		364.286	252.588	60.6048	2.49787		122.627	261.835	1.48802	-1.06568		95.7965	110.708	33.2666	0.333337		521.649	98.0255	19.9566	-0.172495		157.893	81.3034	42.621	2.13648		481.953	74.4057	2.25989	-0.678388		403.156	58.3018	31.4782	1.11826
296.733	210.596	22.2217	0.309434		447.858	60.4076	45.3862	1.81065		482.46	103.135	22.8923	0.507989		335.62	199.191	74.4044	3.26335		123.622	262.942	18.6423	0.498761		127.563	100.83	70.8276	2.13629		505.944	85.7117	39.6468	1.26626		199.989	74.6291	12.4468	-0.185342		482.856	76.4772	0.172314	-0.792336		376.177	74.5191	32.1576	1.17188
296.88	188.375	27.4006	0.62942		404.042	72.2442	3.8141	-0.913781		470.629	83.5369	20.3099	0.374522		382.441	141.365	76.3183	3.36952		140.705	270.404	8.97749	-0.382652		86.3209	158.411	74.2021	2.29827		469.842	69.3251	18.1622	-0.303613		212.422	74.0466	23.2509	0.646002		482.759	76.6193	1.62147	-0.713235		349.184	91.9973	7.25443	-0.793582
292.795	161.28	22.0455	0.298546		405.976	68.9569	27.495	0.638151		456.427	69.018	7.26216	-0.299827		450.979	107.793	39.9678	1.35311		149.419	272.565	19.5716	0.583511		98.6308	231.585	66.9575	1.95052		451.68	69.2529	14.4011	-0.578438		233.783	83.2288	35.4189	1.5823		484.37	76.7944	0.420036	-0.778814		347.734	99.1055	34.8192	1.38195
288.582	139.641	3.93284	-0.820569		382.175	82.7224	45.9604	1.84828		449.166	69.1515	3.33298	-0.5029		487.118	90.7234	46.5495	1.7182		168.906	274.38	17.1526	0.3629		152.91	270.791	45.8658	0.938109		437.298	68.5183	29.4399	0.520448		261.917	104.745	37.8218	1.7672		484.056	76.5159	1.56229	-0.716466		343.403	133.654	22.7783	0.431626
286.944	136.066	17.1261	-0.00540441		351.745	117.166	1.27873	-1.07994		449.107	72.4839	1.65635	-0.589554		521.532	122.069	8.2293	-0.407466		185.95	272.45	12.3651	-0.0737036		198.764	271.845	70.6779	2.1291		409.23	77.4002	37.6252	1.11855		280.064	137.929	6.78055	-0.621348		482.533	76.862	2.13246	-0.685343		321.03	137.936	48.0368	2.42513
276.62	122.401	32.7711	0.961246		352.481	118.211	39.4564	1.42204		450.437	73.471	7.89801	-0.266964		517.001	115.2	15.3625	-0.0117773		198.231	271.016	4.51111	-0.789979		259.966	236.496	45.1358	0.90307		377.454	97.5485	44.9425	1.65322		285.706	141.69	14.3017	-0.0426156		484.635	76.5035	1.40085	-0.725278		339.597	182.24	21.7676	0.351859
252.364	100.365	40.2699	1.42457		338.595	155.143	19.0428	0.0842369		458.212	74.8643	8.10198	-0.256423		527.041	126.827	21.6796	0.338638		202.664	271.851	0.474066	-1.15815		282.555	197.419	32.8217	0.311986		371.542	142.1	37.3741	1.1002		285.878	155.99	28.347	1.03814		485.106	77.8227	1.434	-0.723468		331.552	202.466	29.8889	0.992823
215.878	83.3236	49.9633	2.02349		337.941	174.175	41.6517	1.56591		452.34	80.4474	8.69931	-0.22555		533.685	147.464	16.2837	0.0393212		203.088	272.063	0.738844	-1.134		287.29	164.941	26.5239	0.00968705		357.474	176.726	43.6389	1.55796		285.18	184.329	34.2215	1.49016		484.18	78.9181	0.808671	-0.757601		348.967	226.757	18.6247	0.103809
165.915	83.1117	13.3415	-0.239241		348.031	214.586	1.23709	-1.08267		446.719	87.0864	5.5091	-0.390431		538.75	162.94	4.39476	-0.620173		203.826	272.111	18.8203	0.514997		282.78	138.803	60.0574	1.61931		369.091	218.79	53.9557	2.31181		274.882	216.964	5.81918	-0.695323		484.922	78.5961	1.96897	-0.694267		364.533	236.984	43.596	2.07464
154.237	89.5622	13.6671	-0.219125		346.959	213.97	12.8773	-0.319825		444.494	92.1261	19.8661	0.351588		541.971	159.95	0.431058	-0.840044		221.407	265.393	7.06026	-0.5575		235.141	102.232	26.1848	-0.00659025		406.646	257.531	26.7861	0.326536		274.325	222.756	7.95795	-0.53075		483.712	77.0427	0.55813	-0.771277		408.127	237.411	19.4873	0.171886
165.692	97.0157	50.779	2.07389		342.567	201.865	13.516	-0.277968		429.836	105.536	20.006	0.358815		541.891	160.374	12.7241	-0.158137		227.386	261.639	0.233549	-1.18009		208.974	103.198	44.6637	0.880407		433.385	259.116	39.5769	1.26115		271.036	230.003	6.78683	-0.620865		483.498	77.5579	0.931149	-0.750916		404.017	256.46	20.1278	0.222437
207.41	125.967	49.3536	1.98582		345.751	215	41.7872	1.57479		419.471	122.647	28.8702	0.816946		540.514	173.023	42.3252	1.48388		227.437	261.867	6.33724	-0.623439		164.489	99.2112	63.0224	1.76164		472.625	264.268	21.5501	-0.0560611		273.709	223.765	1.0103	-1.06535		484.165	76.9081	0.406364	-0.779561		384.161	253.159	18.8369	0.120551
252.454	146.136	26.7013	0.586216		367.4	250.742	17.0641	-0.0454401		415.223	151.203	11.5935	-0.0759704		533.696	214.795	47.0222	1.74442		232.881	258.623	9.16937	-0.365153		102.774	111.984	62.1845	1.72142		494.155	265.204	11.8445	-0.765246		273.391	224.723	14.5299	-0.0250549		483.886	77.2044	1.27187	-0.732318		402.063	259.021	47.5037	2.38305
279.035	143.602	25.7323	0.52634		381.381	260.525	28.1662	0.682136		410.981	161.993	10.1903	-0.148492		509.761	255.27	13.9013	-0.0928345		240.179	253.072	1.66631	-1.04942		94.215	173.577	76.9956	2.43236		505.455	261.656	10.3337	-0.875641		279.394	211.492	6.82682	-0.617788		483.13	76.1818	1.4513	-0.722524		449.253	253.571	42.896	2.01939
272.129	118.814	50.8953	2.08107		404.932	275.976	30.3299	0.823934		402.202	167.167	16.0415	0.153916		500.258	265.416	1.37058	-0.787927		241.684	252.357	7.32922	-0.532972		113.579	248.098	77.0413	2.43455		514.576	256.797	26.5678	0.310581		284.522	206.985	11.3514	-0.269635		484.292	77.0514	0.510864	-0.773857		486.58	232.434	40.027	1.79297
230.742	89.1909	42.4054	1.55651		433.589	285.907	37.5106	1.29452		389.879	177.437	36.7264	1.22298		500.207	266.785	1.1484	-0.800252		235.469	256.242	2.47335	-0.975819		186.958	271.568	37.2083	0.522545		532.638	237.314	10.8397	-0.838666		283.81	195.656	13.9485	-0.0697907		483.836	77.2808	0.461553	-0.776548		508.239	198.773	7.33299	-0.787382
189.087	81.2509	47.627	1.87914		471.073	287.315	26.7047	0.58636		356.825	193.444	21.8272	0.452943		500.123	267.93	11.4818	-0.227046		233.575	257.832	7.23626	-0.54145		223.603	265.115	32.6595	0.304199		540.441	229.79	11.0066	-0.826469		286.228	181.918	18.3059	0.265496		484.086	76.8933	0.942062	-0.75032		510.424	191.773	32.7873	1.22158
148.756	106.584	17.3517	0.00853322		495.587	276.722	31.3305	0.889506		341.07	208.551	29.3072	0.839532		494.303	258.033	8.65454	-0.383877		239.452	253.61	11.2556	-0.174896		249.73	245.519	49.8093	1.1274		544.962	219.755	33.5026	0.817308		288.501	163.754	26.0366	0.860353		483.549	76.1195	2.46901	-0.666973		515.088	159.319	24	0.52805
141.867	122.509	49.1945	1.97599		522.454	260.604	16.7386	-0.066774		315.064	222.063	21.252	0.423212		502.096	254.27	6.34279	-0.512113		247.88	246.15	20.2403	0.644498		279.383	205.498	50.9542	1.18235		553.936	187.476	42.5148	1.47583		281.515	138.672	8.47943	-0.490623		481.219	76.9356	1.37387	-0.72675		512.053	135.512	3.50272	-1.08968
180.654	152.769	54.4224	2.299		509.999	271.787	33.2008	1.01208		296.844	233.004	22.8798	0.507343		508.342	255.375	14.2201	-0.0751503		259.703	229.722	29.6624	1.50378		285.903	154.963	63.0162	1.76134		550.793	145.078	4.90092	-1.27261		277.562	131.17	5.87529	-0.691005		480.632	75.6932	2.1814	-0.682672		514.807	137.676	14.2942	-0.237976
199.878	203.683	51.4903	2.11784		479.399	284.669	39.9838	1.4566		275.075	240.046	19.8664	0.351604		520.469	247.95	2.57124	-0.721325		273.863	203.657	8.5855	-0.418401		260.326	97.3703	60.6412	1.64734		550.744	140.177	11.4753	-0.792223		277.744	125.298	20.5539	0.438476		478.911	74.3527	1.46153	-0.721965		509.57	124.375	25.2207	0.624392
217.276	252.145	35.9817	1.15962		439.442	286.137	19.943	0.143228		256.986	231.833	21.8661	0.454953		521.841	245.775	0.436431	-0.839746		278.26	196.283	11.8482	-0.120851		199.689	98.0365	40.6122	0.68593		552.209	151.558	15.8159	-0.47506		264.991	109.179	19.5376	0.360275		480.273	74.8833	0.885027	-0.753433		490.31	108.093	29.7358	0.980736
226.227	286.996	33.7715	1.02306		419.861	282.355	39.9224	1.45258		235.337	234.912	18.3787	0.27471		522.178	245.497	0.702518	-0.824986		279.446	184.495	25.0982	1.08753		163.847	117.134	74.0398	2.29048		554.051	167.267	6.22856	-1.1756		251.608	94.9447	11.4872	-0.259184		481.075	75.2581	0.391305	-0.780383		478.465	80.8185	5.73171	-0.913762
193.806	296.451	36.745	1.20678		384.493	263.838	38.6128	1.36676		217.731	240.183	2.37596	-0.552362		522.303	244.806	2.10525	-0.747174		281.033	159.447	36.2662	2.10603		94.7924	143.843	61.9782	1.71151		554.889	173.439	6.83906	-1.13099		243.575	86.734	11.7566	-0.238451		481.266	74.9165	3.17509	-0.628432		473.154	82.9757	35.8406	1.46255
157.238	292.852	49.6803	2.00601		357.816	235.922	50.9635	2.17616		220.073	240.586	2.83444	-0.528666		522.921	242.794	1.57964	-0.776331		272.414	124.22	45.4848	2.94675		82.6023	204.611	47.2023	1.00226		553.884	180.203	8.94186	-0.977341		233.319	80.9861	7.98607	-0.528587		479.04	72.6526	2.65551	-0.656793		442.483	64.4331	25.0594	0.611656
113.924	268.52	6.77379	-0.645037		340.517	187.985	39.4854	1.42394		219.062	237.937	1.61408	-0.591739		523.846	241.514	2.31278	-0.735662		236.258	96.6227	45.8026	2.97573		106.659	245.223	8.31979	-0.864122		553.604	189.141	14.9837	-0.535868		225.799	78.2983	22.4681	0.58577		476.618	71.5619	2.0936	-0.687464		418.286	57.9154	39.5495	1.75528
110.227	262.844	55.9141	2.39117		343.169	148.588	45.4456	1.81455		219.254	236.335	1.32266	-0.6068		523.208	243.737	2.68263	-0.715146		191.005	89.5467	46.1729	3.0095		112.284	251.353	27.5423	0.0585717		549.073	203.423	14.3568	-0.581671		203.649	74.5305	23.776	0.686405		478.47	72.5384	1.76417	-0.705446		381.452	72.3163	38.4832	1.67112
157.001	293.481	52.6257	2.18799		362.378	107.402	22.1197	0.285881		218.571	237.467	0.447862	-0.652012		521.692	245.95	0.129779	-0.856756		145.834	99.111	49.7088	3.33197		135.597	266.018	0.705168	-1.22963		544.409	217.001	4.71114	-1.28648		179.875	74.8622	31.3966	1.2728		479.325	74.0818	2.25735	-0.678526		377.54	110.6	26.7815	0.74757
209.616	294.521	52.4526	2.1773		378.42	92.1726	41.9689	1.5867		218.524	237.913	1.74762	-0.584837		521.567	245.982	0.706827	-0.824747		98.2609	113.525	23.5418	0.945584		135.784	265.338	3.42537	-1.09906		543.854	221.68	14.0656	-0.602954		149.41	82.4544	37.5717	1.74795		481.557	74.421	0.891354	-0.753088		393.833	131.855	20.6524	0.263841
257.377	272.837	59.9821	2.64252		413.362	68.9248	38.2031	1.33991		217.887	239.54	4.35939	-0.449852		522.27	246.054	0.763091	-0.821626		80.3855	128.845	28.5366	1.40111		138.795	266.971	18.4513	-0.377805		535.752	233.178	11.8949	-0.761561		118.24	103.432	5.64351	-0.708841		480.9	73.8182	1.80668	-0.703126		406.012	148.534	34.5655	1.36192
290.366	222.742	25.686	0.52348		450.927	61.9714	46.5037	1.88388		213.903	237.77	9.08987	-0.205365		521.867	246.702	0.460556	-0.838408		69.0669	155.041	35.4784	2.03419		156.458	272.306	5.19018	-1.01435		528.826	242.848	6.80409	-1.13355		112.647	102.679	2.43246	-0.955923		481.309	75.5779	0.688773	-0.764146		420.419	179.954	37.0235	1.55591
294.779	197.438	13.9076	-0.204264		496.33	72.0276	48.7376	2.03028		207.854	230.985	5.65744	-0.382764		522.173	246.358	0.90668	-0.813661		69.3853	190.518	8.34619	-0.440226		151.298	271.745	16.3768	-0.477379		523.75	247.379	11.9763	-0.755617		110.838	104.304	4.38647	-0.805566		481.668	74.9897	0.854683	-0.75509		413.274	216.282	37.2531	1.57404
295.56	183.552	32.1476	0.922724		535.12	101.535	7.18909	-0.692601		205.975	225.649	17.2661	0.217207		522.673	245.601	1.16689	-0.799226		72.8078	198.13	29.9261	1.52783		135.312	268.193	10.0536	-0.780898		514.84	255.382	5.10444	-1.25774		110.882	108.69	6.28146	-0.659751		481.304	75.763	1.17133	-0.737806		409.819	253.374	15.2538	-0.162238
292.776	215.579	19.7506	0.156758		531.111	95.5677	7.73292	-0.656961		201.939	208.861	8.78093	-0.221332		521.94	246.509	0.49037	-0.836754		85.0765	225.425	23.7746	0.966823		126.349	263.638	9.02145	-0.830442		510.824	258.532	15.9827	-0.462868		106.054	112.71	3.63891	-0.863089		482.273	75.1045	0.991923	-0.747598		395.473	258.558	6.30717	-0.868344
280.645	231.165	30.0917	0.795693		525.06	90.7531	36.755	1.24501		202.184	200.083	17.0541	0.206251		522.416	246.39	5.82885	-0.540622		99.1231	244.607	14.3595	0.108174		118.896	258.554	11.0516	-0.732993		497.438	267.265	14.3452	-0.582521		102.649	113.991	3.27716	-0.890925		481.286	75.0049	1.16527	-0.738136		401.65	257.286	23.9407	0.523365
266.912	257.94	57.561	2.49293		493.2	72.4269	33.2152	1.01302		200.155	183.151	15.8545	0.144251		523.51	240.665	10.4413	-0.284764		110.106	253.858	5.05424	-0.740446		109.821	252.247	15.1978	-0.533974		484.084	272.505	10.227	-0.883434		104.924	111.633	5.87706	-0.690869		481.085	73.8571	1.42941	-0.723719		425.438	259.989	26.1888	0.700794
220.521	292.016	10.6891	-0.403125		461.306	63.1516	45.4704	1.81617		201.05	167.321	14.0887	0.052992		529.157	231.882	4.94148	-0.589845		111.434	258.734	0.561779	-1.15015		101.045	239.839	19.3975	-0.332387		474.157	274.965	1.95881	-1.48759		108.159	106.726	13.3852	-0.113139		481.282	75.2728	0.949674	-0.749905		450.958	254.108	40.7374	1.84903
211.054	287.052	10.4881	-0.415544		416.162	68.5918	46.1505	1.86074		202.872	153.351	14.8646	0.0930896		532.029	227.861	7.90019	-0.425722		111.014	258.362	1.28276	-1.0844		88.548	225.004	45.5154	0.921291		472.49	275.993	5.89393	-1.20005		121.059	110.296	21.4892	0.510444		481.23	74.3246	7.66314	-0.383456		485.753	232.922	9.33501	-0.629374
204.245	295.029	34.4448	1.06466		375.021	89.5033	60.6905	2.81362		205.706	138.759	1.71568	-0.586488		535.519	220.774	2.59061	-0.720251		110.28	257.309	0.322862	-1.17194		74.5567	181.692	37.2696	0.525486		466.596	276.021	10.728	-0.846826		133.69	92.9103	45.0648	2.32453		474.464	70.7267	1.33172	-0.729051		491.585	225.633	23.7241	0.506268
169.818	296.152	47.6723	1.88194		342.103	140.491	31.4907	0.90001		206.716	137.372	13.0896	0.00135629		536.579	218.41	3.83385	-0.651287		109.965	257.242	18.1444	0.453352		77.8363	144.567	20.1519	-0.296175		455.923	277.108	3.22312	-1.39521		174.958	74.805	36.7498	1.68471		473.694	69.6403	1.82252	-0.702261		475.992	243.513	7.70877	-0.757724
125.803	277.842	37.8083	1.27247		341.095	171.965	10.1867	-0.496152		210.249	124.768	8.68724	-0.226174		537.688	214.74	9.08107	-0.360217		97.7453	243.829	25.4461	1.11926		82.4974	124.962	25.7231	-0.0287542		452.756	276.514	5.64659	-1.21813		211.667	76.5292	32.4637	1.3549		471.937	70.1271	0.794356	-0.758383		469.528	247.712	2.44033	-1.17353
99.0475	251.128	40.4053	1.43294		339.513	182.028	4.03012	-0.899624		213.045	116.543	16.4839	0.176785		538.969	205.75	5.88732	-0.537378		81.7239	224.06	16.4624	0.299958		94.2491	102.08	0.704604	-1.22966		447.146	275.872	8.28491	-1.02534		240.787	90.88	48.0685	2.55566		472.73	70.1716	1.03624	-0.745179		468.035	249.643	17.3237	0.00112362
110.086	212.26	65.4534	2.98057		337.573	178.496	3.44065	-0.938255		222.297	102.9	22.4673	0.486023		539.874	199.932	8.23786	-0.406991		75.3715	208.872	15.2938	0.193381		93.557	101.948	17.8772	-0.405362		438.878	276.408	16.2003	-0.446967		274.185	125.451	44.577	2.287		472.769	71.2071	0.172027	-0.792352		451.679	255.351	23.5005	0.488622
155.323	164.954	68.3746	3.16106		337.11	175.087	18.4623	0.0461886		211.157	122.411	5.00368	-0.416553		541.222	191.805	7.41142	-0.452835		69.2783	194.845	19.8429	0.608259		108.001	91.4144	19.7717	-0.314424		422.89	273.797	15.2397	-0.517158		286.723	168.228	45.2102	2.33572		472.607	71.2642	2.5862	-0.660576		428.684	260.201	15.3927	-0.151274
218.056	137.759	52.3256	2.16945		339.378	156.764	21.4256	0.240388		213.379	126.895	15.0854	0.104505		543.509	184.755	1.60409	-0.774975		66.0992	175.258	5.63557	-0.68743		118.659	74.7613	20.704	-0.269674		408.694	268.252	11.4385	-0.794915		275.309	211.974	47.9463	2.54625		475.192	71.354	4.48997	-0.556661		413.333	259.079	32.2519	1.17932
263.948	112.622	18.9844	0.109417		344.88	136.057	4.59094	-0.86287		213.442	141.98	3.19335	-0.510117		543.615	183.155	12.1957	-0.187443		63.6503	170.182	3.71177	-0.862877		106.168	91.2724	6.87835	-0.933312		398.669	262.745	21.1679	-0.0839876		247.176	250.799	23.5415	0.668367		479.153	73.4679	0.891856	-0.753061		381.64	253.096	13.2583	-0.319734
276.514	126.852	31.7894	0.900588		343.789	131.598	3.30785	-0.946958		211.202	144.256	1.2714	-0.60945		540.95	171.254	5.71362	-0.547014		64.2959	166.527	4.30273	-0.808983		99.6694	93.5266	34.9501	0.41415		381.799	249.958	26.9231	0.336546		227.266	263.361	11.2077	-0.28069		479.46	72.6305	1.65691	-0.711301		369.411	247.976	43.9839	2.10526
290.236	155.528	20.8837	0.226765		344.555	128.38	27.7104	0.652268		211.989	145.254	0.880051	-0.629675		542.072	165.651	4.43299	-0.618052		66.351	162.747	20.0535	0.627464		83.5677	124.547	23.617	-0.129847		364.921	228.982	32.8266	0.767915		217.169	268.225	18.6417	0.291339		480.747	73.674	0.35025	-0.782624		337.399	217.812	48.8814	2.49179
282.639	136.075	25.1413	0.489829		361.065	106.125	9.7056	-0.527681		211.386	145.895	2.89677	-0.525445		542.031	161.218	0.997466	-0.808625		69.8849	143.007	4.50414	-0.790614		78.028	147.505	10.9599	-0.737398		351.034	199.238	16.5211	-0.423527		199.193	273.164	9.31075	-0.426655		480.408	73.7644	2.31656	-0.675294		318.498	172.733	25.4448	0.642073
269.126	114.874	17.7702	0.0343943		364.591	97.0822	0.947153	-1.10167		208.994	147.529	7.58348	-0.28322		541.49	160.38	2.13806	-0.745355		66.8408	139.687	10.5016	-0.243652		74.4215	157.854	15.8585	-0.502258		348.033	182.992	18.1721	-0.302891		189.912	272.43	18.1273	0.251754		482.052	75.3967	0.505406	-0.774155		316.009	147.41	22.2544	0.39028
256.224	102.654	28.8467	0.718774		363.852	97.6758	1.74781	-1.0492		204.847	153.878	6.05218	-0.362363		542.006	158.305	0.776285	-0.820894		77.3139	138.912	28.6882	1.41493		74.2314	173.712	33.358	0.337727		346.758	164.864	20.262	-0.15018		171.799	271.696	28.0745	1.01716		482.208	75.8776	0.46679	-0.776262		322.877	126.242	39.8715	1.78069
231.266	88.1895	6.75608	-0.646131		363.746	95.9312	1.14384	-1.08878		202.228	159.334	7.12889	-0.306715		542.557	157.758	0.470842	-0.837837		68.6497	166.261	28.2722	1.37699		80.2179	206.528	38.3694	0.578278		349.965	144.858	30.1905	0.57529		145.694	261.367	25.2493	0.799775		482.447	76.2781	0.409599	-0.779384		342.914	91.7711	43.6423	2.0783
225.27	91.3033	9.55494	-0.473199		364.69	95.2853	0.343167	-1.14125		201.384	166.413	6.21205	-0.3541		542.292	157.369	1.78545	-0.764914		69.7694	194.511	36.4996	2.12732		100.076	239.359	15.924	-0.499117		361.149	116.815	9.42368	-0.942135		124.155	248.191	13.1767	-0.129179		482.645	75.9194	3.50566	-0.610388		378.564	66.5965	47.6004	2.39069
218.943	84.1433	19.7964	0.159584		364.859	94.9871	0.321781	-1.14265		201.233	172.623	3.72919	-0.482423		540.827	158.389	11.5936	-0.220842		85.0846	227.642	23.3199	0.925353		110.962	250.981	22.3027	-0.192934		368.571	111.009	19.4759	-0.207619		114.87	238.841	23.523	0.66694		481.459	72.6204	5.73601	-0.488646		425.662	59.7016	42.8087	2.01251
199.374	81.1521	34.5414	1.07063		364.564	94.8602	0.37102	-1.13942		201.058	176.348	10.4532	-0.134905		530.151	162.91	7.70842	-0.43636		99.5672	245.92	35.0024	1.99078		129.929	262.713	19.9207	-0.307271		384.456	99.7395	21.1085	-0.0883255		101.581	219.432	36.2581	1.64687		475.779	71.822	5.87785	-0.480905		465.817	74.5391	39.8947	1.78252
164.861	82.5491	13.4381	-0.233273		364.554	94.4893	1.84116	-1.04308		200.477	186.785	6.58488	-0.334831		537.355	160.168	0.948727	-0.811328		127.686	266.765	12.0114	-0.105964		147.901	271.307	31.6651	0.256466		405.407	97.1674	42.8802	1.50253		89.4572	185.261	2.35562	-0.961835		481.198	74.1	2.51612	-0.664402		488.747	107.186	9.68832	-0.60149
152.419	87.6266	38.5722	1.31968		363.489	95.9913	1.33941	-1.07596		201.225	193.328	3.41442	-0.498691		536.408	160.228	6.87337	-0.482681		139.236	270.06	20.9017	0.704819		179.391	274.633	14.5589	-0.56464		448.224	94.852	65.5285	3.15744		87.2874	184.344	6.25462	-0.661817		483.483	75.1518	1.02835	-0.74561		498.389	108.132	5.56491	-0.926926
190.13	79.5209	32.8243	0.964531		362.806	97.1436	1.01492	-1.09723		201.432	196.736	6.01376	-0.364349		538.65	166.726	5.63523	-0.551362		159.655	274.527	17.2608	0.372774		193.932	273.909	31.4986	0.248476		465.824	157.973	50.9138	2.08954		85.6449	178.309	5.93219	-0.686627		483.983	76.0505	1.58807	-0.715058		500.782	103.107	2.32095	-1.18295
222.445	85.2783	26.9218	0.599836		363.162	96.1931	3.24996	-0.950752		201.858	202.734	12.5902	-0.024459		539.636	172.274	10.3426	-0.290241		176.912	274.879	22.3134	0.833558		223.856	264.076	37.7736	0.549677		434.531	198.134	46.7103	1.78239		89.0031	173.419	13.3681	-0.114451		484.304	77.6058	2.78681	-0.649626		500.193	100.862	4.42283	-1.01706
246.761	96.8339	17.6353	0.0260595		365.682	94.141	2.49254	-1.00039		203.821	215.171	12.6179	-0.0230244		540.301	182.595	15.2236	-0.019485		199.07	272.254	9.80193	-0.307464		255.357	243.229	23.2961	-0.14525		407.871	236.489	28.2411	0.432852		85.8764	160.421	8.25877	-0.507602		482.224	75.751	2.81174	-0.648265		503.446	103.858	13.1686	-0.326814
257.391	110.905	27.442	0.631978		363.969	95.9508	2.8351	-0.977939		207.514	227.236	7.70772	-0.276799		538.623	197.726	17.4436	0.103663		208.429	269.339	10.4818	-0.245461		268.512	224.003	17.7663	-0.410686		382.305	248.487	3.8942	-1.34617		88.6977	152.659	9.23201	-0.432714		483.437	78.2876	2.94972	-0.640734		506.529	116.661	33.0458	1.24198
279.197	127.566	18.5979	0.0855317		362.509	98.3815	2.7205	-0.98545		213.672	222.6	7.99088	-0.262164		534.831	214.753	20.5801	0.277646		218.545	266.593	4.17784	-0.820372		277.68	208.785	7.08342	-0.923469		386.166	248.995	32.784	0.764799		90.6203	143.63	5.24554	-0.739463		486.384	78.1619	0.555942	-0.771396		514.27	148.787	26.7971	0.748806
288.245	143.814	23.5993	0.394553		360.429	100.135	3.26916	-0.949494		208.571	216.45	3.71995	-0.4829		526.434	233.542	17.6779	0.11666		222.396	264.974	9.50351	-0.33468		276.54	201.794	37.7261	0.547399		414.365	265.716	38.098	1.15309		90.4862	138.386	4.11632	-0.826354		486.763	77.7548	0.585423	-0.769787		515.241	175.567	0.194079	-1.35081
294.242	166.639	52.5058	2.18058		362.462	97.5747	11.0441	-0.439964		208.514	212.73	1.70793	-0.586888		515.997	247.81	40.6816	1.3927		230.231	259.595	6.04378	-0.650202		268.788	164.872	31.6326	0.254907		452.144	270.639	38.9103	1.21245		92.5744	141.933	4.70575	-0.780999		486.594	78.3153	7.88987	-0.37108		515.131	175.407	13.8803	-0.270642
291.817	219.089	27.6866	0.647096		360.841	108.499	11.7607	-0.393003		207.948	211.118	2.57491	-0.54208		484.301	273.312	2.19389	-0.742257		235.589	256.799	11.3199	-0.169028		238.111	157.158	77.9978	2.48046		488.319	256.308	27.7482	0.396832		96.6052	139.505	11.8127	-0.234134		479.994	73.9926	18.0446	0.183207		516.133	161.562	9.97259	-0.579054
280.107	244.178	32.3868	0.9375		364.404	97.2911	5.67665	-0.791718		205.378	210.969	9.83685	-0.166759		486.342	274.118	6.18517	-0.520856		244.552	249.885	7.37089	-0.529172		167.472	190.231	57.8843	1.515		515.992	254.27	15.7705	-0.47837		94.51	127.879	5.58051	-0.713688		463.892	65.847	57.5455	2.33933		516.265	151.591	20.1285	0.222491
293.819	214.836	37.0747	1.22715		367.265	92.3878	2.92287	-0.972188		201.738	201.83	3.06906	-0.51654		492.115	271.898	20.3774	0.266403		249.635	244.547	0.174729	-1.18545		113.856	212.046	30.1923	0.185772		527.698	243.702	11.07	-0.821837		94.6837	133.457	1.97386	-0.991211		406.87	58.1023	57.7907	2.35271		511.665	131.995	11.1499	-0.486134
296.389	177.851	9.35988	-0.485251		368.974	90.0172	2.91292	-0.97284		204.512	200.516	3.83244	-0.477086		509.815	261.801	1.22542	-0.79598		249.63	244.373	2.84643	-0.941795		83.6888	210.814	12.0688	-0.684168		534.432	234.916	7.98098	-1.04755		95.9422	134.978	7.64246	-0.555026		354.171	81.8202	4.44769	-0.558968		507.558	121.629	28.8098	0.907657
297.731	168.588	8.0998	-0.563108		367.656	92.6145	7.69401	-0.65951		206.223	197.087	1.08383	-0.619144		510.653	260.907	1.61426	-0.77441		251.72	242.44	2.76319	-0.949386		78.0191	200.16	24.6181	-0.0817933		540.116	229.313	14.8084	-0.548678		102.157	130.529	4.11511	-0.826447		358.519	80.884	8.30393	-0.348479		488.761	99.796	14.621	-0.212185
296.658	160.559	4.84997	-0.763903		363.741	99.2379	9.8298	-0.519542		205.14	197.143	3.2776	-0.505762		509.5	262.037	0.387627	-0.842453		250.168	244.726	2.3068	-0.991008		74.2035	175.839	32.9162	0.316522		546.178	215.802	41.3891	1.39357		98.2889	129.124	10.8675	-0.306865		351.356	85.0853	27.7752	0.714341		482.314	86.6732	30.0815	1.00802
295.898	155.769	5.06537	-0.750594		357.132	106.515	3.19297	-0.954487		203.76	194.171	11.1798	-0.0973507		509.808	261.801	0.419178	-0.840703		248.196	245.924	5.02025	-0.743546		76.4039	142.997	30.6759	0.208984		554.273	175.212	27.7231	0.395001		96.7265	139.879	9.89541	-0.381667		373.412	68.2033	29.5819	0.812958		457.757	69.2996	30.606	1.04942
294.219	150.99	3.00512	-0.87789		358.63	103.695	5.7571	-0.786446		199.038	184.037	13.7113	0.0334852		510.069	261.473	1.43927	-0.784117		244.719	249.545	0.475669	-1.158		88.5171	114.814	24.6547	-0.0800374		550.211	147.789	28.32	0.438613		94.2686	130.293	6.92215	-0.610452		401.341	58.4528	41.0212	1.43736		428.949	58.9631	3.55401	-1.08563
293.183	148.17	1.27453	-0.984817		362.204	99.1822	11.7958	-0.390702		199.06	170.326	14.0174	0.0493083		509.048	262.488	1.47239	-0.78228		245.189	249.473	5.35233	-0.713261		99.2161	92.6013	1.05262	-1.21295		538.961	121.799	2.91866	-1.41746		96.7235	123.821	10.2812	-0.351982		442.349	59.4868	29.1603	0.789949		431.873	56.9423	5.70659	-0.915744
293.172	146.895	0.780281	-1.01536		370.987	91.3078	16.7141	-0.0683801		201.674	156.554	6.47205	-0.340663		510.089	261.447	1.79497	-0.764386		248.971	245.685	1.31153	-1.08178		98.9205	93.6116	4.88109	-1.02918		540.699	119.454	12.0426	-0.75077		101.59	114.764	2.34186	-0.962894		468.91	71.5221	0.56757	-0.770761		426.226	56.1195	7.40351	-0.781817
292.48	146.534	3.39677	-0.853692		384.642	81.6689	3.46427	-0.936707		202.99	150.217	15.9341	0.148368		511.209	260.044	0.744498	-0.822657		250.02	244.898	1.65748	-1.05022		103.165	91.2019	30.0318	0.178066		544.138	130.995	10.4582	-0.866545		100.59	116.882	4.2005	-0.819876		469.179	72.0215	11.976	-0.148044		418.993	54.5384	4.55066	-1.00697
291.149	143.409	4.23278	-0.802037		385.173	78.2457	2.99453	-0.967492		205.926	134.556	0.138562	-0.667998		511.566	259.391	0.433759	-0.839894		248.826	246.048	1.16019	-1.09558		128.334	74.8174	5.27209	-1.01041		548.599	140.454	37.3649	1.09953		104.711	117.693	8.11736	-0.518484		479.199	78.582	3.4271	-0.614676		423.354	53.2356	7.85204	-0.746416
289.366	139.57	10.614	-0.407765		386.025	75.375	0.572091	-1.12625		205.93	134.695	3.92414	-0.472347		512	259.379	0.423544	-0.840461		249.451	245.07	0.555946	-1.15068		128.193	69.5472	7.93545	-0.882571		553.004	177.558	2.62121	-1.43919		108.195	125.024	16.008	0.08868		480.718	75.5101	2.83367	-0.647068		415.984	55.9459	21.7454	0.350108
283.884	130.481	17.1135	-0.00618352		386.188	75.9235	3.21042	-0.953343		205.69	138.611	7.26579	-0.29964		512.208	259.009	0.296708	-0.847497		248.91	245.2	12.079	-0.0997973		134.484	64.7101	5.57343	-0.995949		555.399	176.494	6.54711	-1.15233		99.5304	138.485	8.96434	-0.453311		480.994	78.3303	2.2734	-0.67765		394.357	58.2123	12.764	-0.358745
274.18	116.385	20.6895	0.214769		383.019	76.4379	4.28291	-0.883058		204.773	145.819	4.77358	-0.428445		512.283	258.723	2.11013	-0.746904		239.835	253.171	2.16849	-1.00362		139.145	67.7657	45.1153	0.902082		556.661	170.069	1.82565	-1.49732		94.311	131.196	3.3052	-0.888767		481.824	76.2136	2.15541	-0.684091		381.954	61.225	28.9281	0.91699
259.337	101.971	24.2845	0.436886		380.782	80.0904	1.8562	-1.04209		204.835	150.592	7.99976	-0.261706		513.641	257.107	4.14476	-0.63404		241.642	251.973	2.46558	-0.976528		183.458	59.2968	50.6627	1.16836		556.601	168.245	10.3022	-0.877941		97.4894	130.29	8.79774	-0.46613		480.448	74.5539	6.86073	-0.427255		356.577	75.1126	21.3319	0.317468
239.028	88.6573	19.8474	0.162739		379.151	80.9763	11.172	-0.431582		212.792	149.761	10.3661	-0.139406		510.705	260.033	0.948986	-0.811314		239.588	253.338	3.18753	-0.910687		228.63	82.236	44.7784	0.885911		553.316	158.48	23.7124	0.101941		97.8392	121.499	8.71388	-0.472583		473.919	72.4489	17.0763	0.130352		341.399	90.1016	20.1865	0.227069
219.732	84.01	12.7748	-0.274255		371.885	89.4627	8.01072	-0.638755		213.288	160.115	23.5473	0.541844		511.613	259.758	23.1659	0.421086		242.134	251.419	6.73144	-0.587488		238.162	125.988	76.6268	2.41465		548.772	135.207	16.3951	-0.432732		102.839	114.362	9.3554	-0.42322		459.05	64.0505	48.5562	1.84865		330.749	107.25	4.28683	-1.0278
207.588	80.0474	7.47374	-0.601789		366.332	95.236	3.90406	-0.907885		207.488	182.937	6.06269	-0.361819		517.917	237.466	4.35929	-0.62214		239.397	245.269	15.5235	0.214335		190.557	186.033	60.7309	1.65164		539.816	121.475	18.0762	-0.309898		111.874	116.787	12.7184	-0.164442		410.934	57.5298	43.1782	1.5551		328.178	110.681	2.61197	-1.15998
200.435	77.8787	27.9571	0.663808		367.834	91.6325	1.21772	-1.08394		203.358	187.375	3.303	-0.504449		522.195	236.628	3.53547	-0.667838		252.56	237.041	12.4385	-0.0670105		129.831	186.791	50.1019	1.14145		531.671	105.337	6.74075	-1.13818		111.462	104.075	6.91859	-0.610726		369.75	70.5	51.8304	2.02737		327.731	108.107	3.50763	-1.08929
172.487	78.5949	23.549	0.391448		368.016	90.4284	4.7894	-0.849865		202.938	190.651	11.275	-0.0924323		520.444	239.7	1.13117	-0.801208		262.459	229.509	4.53622	-0.787689		80.0012	181.572	15.9264	-0.499		525.942	101.786	28.0431	0.418383		117.188	107.958	8.00563	-0.527081		334.487	108.485	13.9606	-0.0397159		327.203	104.64	7.81138	-0.749625
149.532	83.8473	16.1992	-0.0626736		366.282	94.8931	9.39662	-0.54793		201.025	201.763	1.62943	-0.590945		520.02	240.748	16.8255	0.0693747		265.727	226.363	4.48752	-0.79213		73.9951	166.822	14.0252	-0.590259		503.568	84.8803	4.24413	-1.3206		113.982	100.623	24.0672	0.708814		329.476	121.516	20.2459	0.303361		331.344	98.016	15.698	-0.127183
135.047	91.1003	6.30581	-0.673952		366.084	104.288	9.1083	-0.566825		202.542	201.168	11.4687	-0.0824213		509.806	254.119	20.0689	0.249289		267.652	222.309	2.89012	-0.93781		71.5859	153.005	20.2269	-0.292576		500.437	82.0149	37.2962	1.09451		103.979	122.513	6.27156	-0.660514		325.212	141.307	8.8848	-0.316773		340.924	85.5801	19.618	0.1822
129.109	93.2224	31.4442	0.87926		359.149	110.193	20.1531	0.156998		203.791	212.569	6.47979	-0.340263		493.678	266.063	3.48337	-0.670729		269.4	220.008	1.54611	-1.06038		88.4301	164.203	44.8858	0.891069		465.008	70.3617	18.7045	-0.263989		98.4421	125.459	7.44396	-0.5703		325.605	150.184	19.725	0.274929		356.985	74.315	21.9658	0.367498
106.896	115.478	12.0561	-0.31866		348.812	127.493	21.0924	0.218554		206.112	218.619	8.1154	-0.255729		492.148	269.193	3.07083	-0.693612		270.483	218.904	3.62393	-0.870888		91.6948	208.97	29.6664	0.160528		446.495	67.6934	2.22892	-1.46785		93.5624	131.08	3.96825	-0.837747		328.02	169.76	42.0021	1.49091		376.067	63.4351	30.5821	1.04753
97.3508	122.843	0.895198	-1.00825		341.783	147.38	24.8083	0.462074		206.401	226.729	14.6177	0.0803289		495.219	269.159	0.964979	-0.810427		271.572	215.448	3.55182	-0.877464		99.4108	237.615	6.98258	-0.928309		445.316	65.8019	11.1558	-0.815569		95.7741	134.375	23.3266	0.651831		359.305	141.735	40.4059	1.40378		405.976	57.0517	14.2149	-0.244231
96.8677	123.597	1.88179	-0.947297		338.047	171.905	35.4167	1.1573		211.185	240.542	15.9068	0.146957		495.146	270.121	0.687354	-0.825827		273.439	212.426	0.215479	-1.18173		103.519	243.262	4.38399	-1.05304		454.571	72.0306	12.6377	-0.707285		91.16	157.241	17.8998	0.23425		399.448	146.342	41.3209	1.45372		420.19	57.084	17.9611	0.0514356
96.673	125.469	2.6823	-0.897836		345.133	206.606	2.61153	-0.992592		217.843	254.988	22.3609	0.480526		495.728	269.755	1.88389	-0.759454		273.595	212.278	3.31375	-0.899176		106.324	246.631	14.4514	-0.569802		455.952	84.5925	29.3272	0.512214		93.1443	175.03	55.9513	3.16222		434.689	124.768	36.9695	1.21621		437.658	61.265	15.4527	-0.146543
97.8986	123.083	1.62251	-0.963317		344.138	209.021	31.2789	0.886129		230.024	273.74	6.98817	-0.313988		497.475	269.051	9.00598	-0.364383		271.946	215.152	3.87877	-0.847647		118.08	255.036	16.9092	-0.451825		427.824	76.292	3.86285	-1.34846		107.886	229.004	27.1475	0.945838		471.655	125.323	36.8728	1.21093		452.498	65.5744	3.76092	-1.0693
98.018	124.701	4.58153	-0.780489		357.811	237.153	36.324	1.21676		233.617	279.734	8.95213	-0.212484		504.849	263.88	9.32207	-0.346849		270.047	218.534	0.633619	-1.1436		131.83	264.877	31.2367	0.235905		426.006	72.8838	40.9864	1.36415		128.92	246.167	7.41231	-0.572736		483.03	90.2486	67.3279	2.87329		450.285	62.5332	9.9305	-0.582376
94.8472	128.008	9.91042	-0.451235		383.317	263.015	3.49151	-0.934922		238.89	286.968	0.278776	-0.660751		496.326	267.656	22.6949	0.394957		270.277	217.944	1.36426	-1.07697		161.605	274.321	23.6323	-0.129115		466.978	73.9776	22.6735	0.0260288		134.141	251.429	34.8821	1.54099		424.285	57.3541	95.0257	4.38515		440.518	64.3293	4.32315	-1.02493
101.209	120.409	26.0441	0.545611		384.506	266.298	1.44435	-1.06908		238.897	287.247	3.62628	-0.487742		501.198	245.49	39.5376	1.32924		271.277	217.016	13.7355	0.0512693		185.204	275.573	41.0131	0.705176		488.306	81.6709	37.4691	1.10714		165.298	267.113	34.2992	1.49614		338.959	99.1802	40.942	1.43304		438.818	68.3039	19.7609	0.193478
119.777	102.146	4.17353	-0.805698		384.268	267.723	2.06122	-1.02866		241.731	289.508	4.52423	-0.441332		532.139	220.877	9.98534	-0.310056		262.094	206.802	23.792	0.968405		224.575	264.083	46.5858	0.972669		521.199	99.6152	31.1611	0.646212		199.434	270.45	15.2464	0.0300792		326.038	138.03	54.1515	2.15407		458.507	69.9854	36.4959	1.51427
122.806	99.2753	10.4503	-0.417876		385.51	269.368	1.6259	-1.05718		244.814	292.819	2.09576	-0.566843		534.625	211.206	8.72491	-0.379974		254.485	229.345	33.2476	1.83074		260.761	234.744	18.16	-0.391788		540.136	124.362	43.3901	1.53978		214.414	267.609	22.4881	0.58731		332.067	191.845	22.5468	0.428958		488.509	90.7655	42.2465	1.96813
131.003	92.7922	12.6951	-0.279182		383.995	268.778	9.9966	-0.50861		245.394	290.805	3.48187	-0.495205		541.062	205.316	3.83495	-0.651226		233.259	254.934	5.43815	-0.705434		265.098	217.11	34.2404	0.380082		551.764	166.165	4.56809	-1.29693		234.98	258.513	20.5119	0.435247		343.579	211.231	58.2234	2.37633		507.412	128.547	21.0898	0.29836
142.624	87.6822	18.9877	0.109621		377.841	260.9	0.689453	-1.11855		248.534	289.3	1.00321	-0.62331		538.888	202.157	24.2872	0.483286		238.276	252.837	5.9062	-0.662749		283.392	188.166	29.4911	0.152115		555.925	168.05	13.9263	-0.613132		251.756	246.71	28.6651	1.06262		390.112	246.226	13.2307	-0.0795552		514.002	148.581	13.2105	-0.323506
160.612	81.6028	28.2841	0.684008		377.509	261.504	2.80967	-0.979606		249.537	289.306	2.21046	-0.560916		541.041	177.965	4.91684	-0.591212		243.582	250.244	5.62523	-0.688373		264.053	165.901	33.7064	0.354451		553.404	181.746	16.4496	-0.428752		270.58	225.091	31.3333	1.26792		403.239	247.879	63.0681	2.64077		503.747	156.909	43.0693	2.03307
188.728	78.5258	22.3089	0.314823		379.401	263.582	17.2571	-0.0327943		249.848	291.495	1.06813	-0.619955		542.652	173.32	4.26357	-0.62745		247.728	246.441	2.34474	-0.987548		278.183	135.299	69.8351	2.08865		553.053	198.192	6.51275	-1.15484		283.689	196.632	16.8261	0.151629		462.217	225.538	54.6141	2.17932		466.213	135.785	27.9013	0.835956
211.036	78.768	36.5781	1.19647		395.577	269.593	20.9986	0.21241		249.786	290.428	1.67668	-0.588503		540.333	169.743	13.629	-0.107939		249.581	245.004	8.84383	-0.394842		208.472	131.134	80.0612	2.57951		555.091	192.006	9.27981	-0.952648		284.96	179.854	15.2154	0.0276893		504.768	191.301	53.7955	2.13464		469.653	108.097	7.552	-0.770097
244.061	94.4943	27.5266	0.637208		413.491	280.549	14.8202	-0.192498		249.985	292.093	1.43762	-0.600858		537.832	156.345	21.4411	0.325411		255.156	238.139	14.579	0.128192		131.783	108.142	68.2974	2.01484		557.271	182.986	11.5497	-0.78679		287.252	164.813	19.896	0.38785		515.424	138.571	98.5559	4.57784		463.881	103.227	25.1494	0.618763
266.181	110.877	8.03062	-0.567382		427.513	285.347	3.68476	-0.922257		251.423	292.104	0.506682	-0.648972		532.091	135.687	27.4154	0.656813		263.528	226.203	6.97151	-0.565595		76.4698	148.204	24.9161	-0.0674911		557.165	171.437	9.68819	-0.922807		283.343	145.304	37.517	1.74375		449.909	64.9432	89.9124	4.10605		473.953	80.1818	15.0466	-0.17859
271.866	116.549	3.70549	-0.834617		424.151	286.854	9.04947	-0.57068		251.807	292.434	0.865869	-0.630408		516.5	113.136	4.60976	-0.608247		268.521	221.338	0.619326	-1.1449		73.6233	172.957	8.0627	-0.876463		547.87	168.706	11.0769	-0.821337		267.338	111.373	19.7902	0.379711		360.675	75.9676	62.4752	2.60841		459.193	77.2549	33.6275	1.28789
275.4	117.664	4.13013	-0.808379		433.096	288.22	28.5464	0.707056		252.191	291.658	0.345352	-0.65731		515.931	108.562	6.01541	-0.530273		268.637	220.73	5.88085	-0.665061		70.941	180.561	12.063	-0.684446		538.638	174.828	30.4951	0.597552		252.995	97.737	22.6477	0.599592		326.828	128.48	60.0057	2.47362		429.824	60.8765	5.95688	-0.89599
271.955	115.386	14.1724	-0.187904		461.629	287.345	11.1961	-0.430002		252.483	291.843	0.532254	-0.647651		510.671	105.643	19.4009	0.212234		271.708	215.715	6.05184	-0.649467		74.9492	191.938	39.7734	0.645671		529.943	145.598	18.3974	-0.286428		233.485	86.2361	15.9182	0.0817698		330.37	188.381	29.3913	0.802556		423.874	60.5984	11.8191	-0.433318
281.751	125.627	5.96213	-0.695187		472.802	288.065	12.4892	-0.345258		252.83	292.247	0.830059	-0.632259		496.149	92.7786	3.06381	-0.694002		274.274	210.234	12.4787	-0.0633498		93.3802	227.183	8.31541	-0.864332		548.339	145.799	3.01503	-1.41041		220.054	77.6918	16.228	0.105611		345.907	213.33	13.2965	-0.0759638		412.468	57.501	25.4285	0.640789
284.478	130.929	13.6517	-0.220077		485.168	286.315	4.71561	-0.854701		253.396	292.854	1.44708	-0.60037		498.686	91.0614	0.224044	-0.851527		278.559	198.514	17.1082	0.358851		97.0031	234.668	5.06654	-1.02028		551.126	144.649	17.2709	-0.368737		204.027	75.1471	30.6908	1.21849		338.48	202.301	45.2618	1.66883		390.624	70.519	26.3021	0.709741
288.668	143.922	10.463	-0.417094		489.772	285.293	6.58968	-0.731883		252.17	292.086	0.772645	-0.635227		498.898	91.1352	2.85358	-0.705664		278.853	181.408	13.2858	0.0102596		98.4309	239.529	7.00809	-0.927085		544.387	128.747	10.2627	-0.880829		173.349	76.0374	30.4798	1.20225		324.154	159.366	16.3249	0.0893397		364.37	72.1129	37.5248	1.59548
294.076	152.879	2.34742	-0.918527		493.553	279.897	22.0767	0.283062		252.027	291.327	0.93648	-0.626759		496.045	91.0433	18.4421	0.159053		282.21	168.553	13.5657	0.0357836		93.3013	234.754	15.1132	-0.538036		538.807	120.133	20.7409	-0.115186		144.335	85.3751	42.1513	2.10034		323.061	143.078	2.37135	-0.672304		345.37	104.472	13.9341	-0.266397
294.066	150.532	1.30277	-0.983072		512.919	269.296	32.0432	0.936214		251.603	290.492	0.24909	-0.662286		478.779	84.5627	18.3088	0.151654		281.421	155.011	8.57119	-0.419706		103.275	246.11	35.2947	0.430688		527.057	103.042	16.5562	-0.420963		112.535	113.043	33.0771	1.4021		323.109	140.707	16.3187	0.089		335.32	94.821	10.3198	-0.551647
293.481	149.367	0.241888	-1.04862		537.671	248.947	31.1932	0.880508		251.378	290.6	0.655147	-0.641299		462.393	76.3965	16.9869	0.0783264		281.205	146.442	19.636	0.589389		133.278	264.697	31.6632	0.256377		514.928	91.7731	3.0288	-1.40941		96.7691	142.121	21.2012	0.488288		326.439	124.731	5.63195	-0.494327		330.494	103.943	26.922	0.75866
293.723	149.369	0.581329	-1.02765		553.232	221.913	42.338	1.61089		250.901	291.049	0.452342	-0.651781		445.431	75.4718	32.3029	0.927927		273.764	128.271	22.1932	0.822603		163.671	273.577	30.711	0.210671		513.738	88.9879	12.5059	-0.716915		91.0735	162.543	1.66441	-1.01502		328.966	119.698	26.1744	0.626963		320.132	128.791	30.4137	1.03424
294.079	149.829	0.226775	-1.04955		562.955	180.706	9.43935	-0.545129		250.85	290.599	0.953733	-0.625867		413.129	75.7438	42.7513	1.50751		263.845	108.417	28.1419	1.36511		194.371	274.367	4.24031	-1.05994		502.206	84.1497	2.2852	-1.46374		90.96	164.203	34.0716	1.47863		340.787	96.3454	22.7469	0.439877		317.833	159.118	22.2348	0.388729
293.938	149.652	0.476163	-1.03415		563.645	171.292	34.914	1.12436		250.183	289.917	0.85599	-0.630919		391.828	112.811	65.9726	2.79563		244.606	87.8793	5.31369	-0.716784		198.611	274.416	1.32466	-1.19989		501.003	82.2062	31.4988	0.670891		92.9087	198.219	17.8435	0.229921		355.104	78.6693	6.88067	-0.426167		320.74	181.162	13.7038	-0.284571
293.953	149.176	1.13211	-0.993617		554.195	137.681	23.4956	0.376047		249.901	290.725	0.587339	-0.644804		369.399	174.853	55.6413	2.22254		242.992	82.8165	11.7811	-0.126968		199.874	274.016	0.955442	-1.21762		471.68	70.7041	24.8987	0.188621		98.1554	215.274	34.4389	1.50689		361.369	75.8242	29.9951	0.835515		325.782	193.904	25.5449	0.649976
292.861	148.878	4.75732	-0.769628		546.246	115.571	42.6466	1.63111		249.43	291.077	1.25943	-0.610068		343.95	224.334	39.3562	1.31918		232.866	76.7964	16.7963	0.330407		199.695	274.955	1.69396	-1.18217		446.848	68.8769	13.9993	-0.607799		119.631	242.197	29.1848	1.1026		387.112	60.4283	17.9411	0.177557		336.383	217.146	27.8701	0.833491
291.875	144.224	19.3756	0.133588		517.49	84.0782	44.9264	1.78052		248.824	289.974	0.461188	-0.651324		367.819	255.625	26.4585	0.603731		219.191	67.0442	11.5879	-0.144588		198.814	273.508	2.38342	-1.14907		433.021	71.0677	25.3036	0.218205		142.11	260.809	36.2846	1.64892		404.606	56.4479	6.7712	-0.432142		359.521	232.682	11.1067	-0.489544
281.527	127.843	17.4237	0.0129841		476.482	65.7288	44.0303	1.72179		249.033	289.563	0.367868	-0.656147		388.878	271.643	39.8968	1.34917		208.438	62.7242	13.1236	-0.00452925		198.558	275.878	2.88667	-1.12492		408.167	75.8136	6.00592	-1.19187		176.911	271.081	8.78408	-0.467182		411.237	55.0773	0.833486	-0.756247		364.328	242.694	19.7286	0.190931
270.284	114.533	13.1894	-0.248641		432.539	62.9528	36.7165	1.24248		249.394	289.633	1.14997	-0.615725		426.955	283.555	15.1485	-0.0236487		195.318	62.4089	7.69366	-0.499735		196.394	273.967	4.00975	-1.07101		412.572	71.7307	16.904	-0.395549		185.663	271.831	6.55983	-0.638332		412.07	55.0453	1.45941	-0.722081		381.834	251.791	35.0224	1.39798
259.001	107.702	13.0512	-0.25718		398.454	76.6038	23.3822	0.368615		248.354	289.143	0.841738	-0.631656		442.076	282.638	39.9495	1.35209		188.906	58.1566	7.43848	-0.523007		193.006	276.111	4.79994	-1.03308		429.475	71.6349	42.8968	1.50374		192.222	271.888	26.3141	0.88171		411.148	56.1766	1.20904	-0.735748		415.902	243.669	15.5674	-0.137487
249.464	98.7926	3.77606	-0.830256		419.343	66.0978	31.4764	0.899072		247.871	289.832	0.231449	-0.663197		402.463	277.464	36.9025	1.18307		181.518	57.2953	4.09613	-0.827824		188.206	276.139	2.08734	-1.16328		472.368	71.0516	3.50579	-1.37455		217.934	266.291	26.2715	0.878431		409.958	55.9591	13.038	-0.0900714		409.832	258.005	23.02	0.450703
247.037	95.8997	13.7658	-0.213026		450.623	62.5837	18.665	0.0594765		248.103	289.828	0.670794	-0.640491		370.246	259.467	47.8476	1.79021		177.522	58.1976	5.82733	-0.669941		186.123	276.278	6.20647	-0.965563		473.673	67.7979	5.69942	-1.21427		241.608	254.901	6.85816	-0.615376		422.995	55.7811	8.71982	-0.325778		387.081	254.499	15.3927	-0.151281
259.303	102.148	20.6293	0.211045		469.282	62.1201	31.5534	0.904119		248.63	289.413	1.81718	-0.581242		342.668	220.367	56.6883	2.28062		171.746	57.4257	1.24482	-1.08786		179.939	276.808	3.64589	-1.08847		478.603	70.6576	32.7583	0.762922		246.368	249.963	21.4224	0.505308		414.351	54.6314	4.65199	-0.547817		373.018	248.24	18.1425	0.0657469
274.129	116.492	9.90243	-0.451729		498.147	74.8667	12.0492	-0.374093		248.838	287.608	0.548518	-0.64681		334.751	164.234	44.9833	1.63132		172.443	56.3942	0.821849	-1.12643		176.319	276.377	2.7979	-1.12918		506.666	87.5574	24.6799	0.172632		262.775	236.189	6.12001	-0.672175		409.895	55.9677	0.567738	-0.770752		389.362	256.114	13.5536	-0.296427
280.11	124.384	11.2029	-0.371379		508.913	80.2764	28.7899	0.723011		249.024	287.091	0.60618	-0.64383		364.734	130.699	71.3431	3.09353		172.436	55.5724	3.07747	-0.920724		173.669	277.275	6.24522	-0.963703		525.92	102.997	26.9094	0.335546		257.324	233.406	0.453769	-1.10818		409.328	55.9745	8.94739	-0.313357		402.54	259.286	21.7425	0.349878
286.667	133.468	4.00066	-0.816379		532.446	96.8618	28.3224	0.69237		248.551	286.712	0.918525	-0.627687		384.98	199.109	58.0255	2.35479		175.498	55.874	5.5973	-0.69092		167.508	276.257	8.02359	-0.87834		540.799	125.419	5.67045	-1.21638		257.67	233.699	0.375778	-1.11418		416.163	61.7477	2.96637	-0.639825		424.272	259.935	22.9129	0.44225
288.195	137.165	3.27329	-0.861321		548.255	120.362	12.9523	-0.314909		247.815	286.162	0.102964	-0.669838		367.962	254.583	47.186	1.75351		181.095	55.7821	2.39513	-0.982953		159.504	275.687	5.29968	-1.00909		545.355	128.795	12.1487	-0.743018		257.446	234.001	0.585356	-1.09805		417.157	58.9526	6.35395	-0.454917		446.706	255.273	25.4852	0.645262
290.009	139.89	0.985152	-1.0027		555.004	131.416	26.8912	0.598576		247.75	286.083	0.521714	-0.648196		408.037	279.493	25.3081	0.539917		183.483	55.9599	12.2146	-0.087433		154.357	274.426	11.1714	-0.727242		539.201	118.32	10.9389	-0.831418		257.903	233.635	0.982906	-1.06746		411.36	56.3498	0.782431	-0.759033		470.692	246.661	36.414	1.50781
290.682	140.61	13.2916	-0.242324		561.154	157.595	50.4327	2.14137		248.109	286.461	0.682569	-0.639882		433.166	282.504	12.423	-0.174835		184.796	68.1038	23.4493	0.937156		143.909	270.47	11.9794	-0.688461		533.214	109.165	6.62661	-1.14652		257.159	234.278	0.278184	-1.12169		410.624	56.0854	5.09096	-0.523856		497.078	221.566	28.8291	0.90918
282.211	130.367	11.4527	-0.355945		558.708	207.968	39.2761	1.41022		248.716	286.773	0.384726	-0.655276		444.885	286.625	28.2176	0.701308		208.244	68.3772	19.0484	0.535794		133.445	264.638	7.65396	-0.896083		529.069	103.995	15.8087	-0.47558		257.437	234.275	5.68537	-0.705619		405.536	56.2436	17.5375	0.155525		510.543	196.075	29.8958	0.993369
276.376	120.512	24.5153	0.451151		540.446	242.74	36.314	1.21611		248.391	286.568	0.877569	-0.629804		471.485	277.206	20.142	0.253345		224.799	77.7988	31.8203	1.70058		127.703	259.578	3.62393	-1.08953		517.85	92.857	14.2493	-0.58953		262.024	230.916	20.4223	0.428349		388.686	61.1075	3.12795	-0.631005		513.108	166.289	16.0066	-0.102823
258.235	104.022	23.9742	0.417716		513.358	266.925	37.3352	1.28303		249.163	286.985	0.140745	-0.667885		490.835	271.614	34.0021	1.02218		251.446	95.1894	9.7165	-0.315256		124.105	260.016	3.59086	-1.09111		505.631	85.5269	17.4725	-0.354006		274.754	214.946	10.4575	-0.338415		391.73	60.3877	17.6765	0.163114		516.663	150.682	17.9823	0.0531025
237.923	91.2874	16.7682	-0.0275182		479.906	283.505	46.0292	1.85279		249.151	286.844	0.697255	-0.639123		515.018	247.711	26.053	0.581238		255.845	103.853	6.88483	-0.573499		125.39	263.369	7.08186	-0.923544		490.636	76.5569	21.5126	-0.0588012		274.207	204.503	21.4295	0.50585		409.093	57.0708	4.74215	-0.542896		511.206	133.548	35.6972	1.45124
221.595	87.4717	12.8039	-0.272457		433.879	283.919	52.5534	2.28035		249.113	286.148	0.284653	-0.660448		528.84	225.627	39.2523	1.31342		262.329	106.169	14.2858	0.101457		119.339	259.689	5.78254	-0.985912		470.412	69.2244	26.9578	0.33908		285.06	186.025	16.8217	0.151293		413.216	54.7295	6.29394	-0.458193		496.996	100.801	28.9127	0.91578
208.895	85.845	24.9146	0.475819		384.89	264.893	41.0037	1.52344		248.9	286.336	0.221644	-0.663704		541.712	188.546	26.6865	0.61638		270.583	117.829	12.7952	-0.0344807		114.61	256.36	0.273993	-1.25033		443.467	70.0403	4.83834	-1.27719		283.738	169.256	12.5303	-0.178923		419.379	56.0064	1.61054	-0.713832		477.202	79.7261	4.18784	-1.03561
198.2	108.347	58.8104	2.57013		357.627	234.266	21.4634	0.24287		248.969	286.547	1.83933	-0.580097		534.632	162.815	42.5236	1.49488		264.215	106.73	0.952742	-1.1145		114.847	256.498	2.01762	-1.16663		442.886	65.2369	0.716612	-1.57836		285.595	156.864	26.8107	0.919918		420.599	57.0586	8.04929	-0.362378		476.265	75.6443	3.09853	-1.12158
254.799	124.323	28.6089	0.704081		349.3	214.484	51.056	2.18223		250.041	288.041	0.720892	-0.637901		522.156	122.163	20.4711	0.2716		264.34	105.786	12.4356	-0.0672813		113.217	255.31	23.1709	-0.151262		442.68	64.5505	3.3856	-1.38334		275.592	131.989	33.7139	1.4511		412.663	55.7116	0.906336	-0.75227		478.537	77.7515	13.5276	-0.298477
278.109	140.909	48.6461	1.94211		340.003	164.281	45.9811	1.84964		250.58	287.562	1.2594	-0.610069		513.541	103.593	1.5972	-0.775357		269.467	117.116	25.8555	1.15659		97.9373	237.891	28.0287	0.0819163		445.939	63.6323	4.5363	-1.29925		256.547	104.169	48.6756	2.60237		411.844	55.3227	4.61495	-0.549839		486.754	88.4971	5.45134	-0.935889
291.589	187.65	27.3016	0.623307		353.046	120.189	44.6806	1.76441		250.056	288.707	1.36972	-0.604368		512.161	104.397	10.3671	-0.288882		278.956	141.167	29.5277	1.4915		82.5727	214.448	5.46518	-1.00115		450.438	63.0548	11.7373	-0.773076		215.963	77.2949	52.8449	2.92319		407.234	55.5256	8.28294	-0.349625		491.787	90.5931	1.82313	-1.22224
292.426	214.939	19.7007	0.153673		382.47	86.5645	25.1469	0.484266		249.766	287.369	0.884407	-0.62945		503.844	98.2084	48.2797	1.81418		279.909	170.679	1.56176	-1.05895		79.091	210.236	1.5267	-1.19019		449.561	74.7593	3.54622	-1.3716		163.119	77.5711	29.5834	1.13327		415.513	55.7853	18.4543	0.20557		493.526	91.1395	2.67763	-1.1548
285.754	233.476	4.18578	-0.804941		403.634	72.9831	28.0535	0.674748		250.339	288.042	1.23457	-0.611353		458.608	81.336	34.705	1.06117		281.324	170.018	19.5631	0.58274		78.8564	208.727	33.3792	0.338746		451.573	77.6797	6.06472	-1.18757		136.197	89.8346	17.1574	0.177125		433.837	57.9737	6.65151	-0.438675		495.045	93.3443	6.68798	-0.838289
282.402	235.983	32.1743	0.92437		379.743	87.6865	27.4342	0.634164		251.371	288.72	0.297249	-0.659797		424.822	73.4024	54.7193	2.17139		278.136	189.32	12.6321	-0.0493568		74.4768	175.637	15.0703	-0.540093		451.407	71.6173	11.2843	-0.806177		122.14	99.6717	4.34412	-0.808825		427.385	56.357	13.0889	-0.0872947		499.577	98.2634	4.69027	-0.995956
295.35	206.529	22.6109	0.333481		360.337	107.079	47.2546	1.9331		251.614	288.891	0.965841	-0.625242		374.392	94.6386	64.7895	2.73		274.367	201.376	13.3716	0.0180817		69.7796	161.317	2.97348	-1.12075		461.826	67.2829	12.1957	-0.739583		118.375	97.504	2.085	-0.982659		414.357	55.0919	29.8642	0.828371		502.615	101.836	5.84001	-0.905214
294.575	183.931	8.15408	-0.559754		340.989	150.191	35.3048	1.14997		252.574	288.789	0.530663	-0.647733		337.374	147.811	2.18119	-0.742962		278.145	188.549	12.1448	-0.0938025		70.6887	158.486	15.7264	-0.508598		473.992	68.1329	10.1733	-0.887359		116.449	98.3031	4.25268	-0.815862		385.362	62.2434	16.6497	0.10707		507.389	105.201	7.98921	-0.73559
288.493	189.362	35.5701	1.13419		337.869	185.358	29.8014	0.789302		252.794	288.306	0.899441	-0.628673		337.806	145.673	8.46652	-0.394307		280.624	176.66	19.9546	0.618446		76.4152	143.839	9.78416	-0.793832		483.028	72.8065	40.3904	1.3206		120.628	99.0918	14.9161	0.00466059		370.058	68.8027	23.8816	0.501815		509.091	113.006	8.89966	-0.663734
288.896	224.93	36.3943	1.18511		346.89	213.761	26.9499	0.602425		252.547	287.441	0.591976	-0.644564		340.114	137.528	7.89027	-0.426273		280.368	156.707	21.1536	0.727791		78.4878	134.277	3.66084	-1.08776		498.375	110.168	41.1461	1.37582		129.82	87.3445	1.17912	-1.05236		351.969	84.3945	3.14329	-0.630168		508.859	121.903	24.8734	0.596982
259.683	246.636	26.7573	0.589672		357.931	238.345	46.558	1.88745		252.281	287.969	0.4348	-0.652688		340.529	129.648	10.5754	-0.277326		277.095	135.808	26.8682	1.24895		75.8768	131.711	3.63724	-1.08889		519.948	145.205	34.274	0.87367		130.454	86.3505	4.78746	-0.774711		349.052	85.5657	21.5157	0.372675		515.389	145.904	4.33433	-1.02405
254.777	272.94	33.9475	1.03393		392.746	269.257	22.5588	0.314654		252.696	287.839	1.10331	-0.618137		346.861	121.178	19.0841	0.194662		266.304	111.203	34.9596	1.98687		76.622	128.151	9.82565	-0.79184		553.974	149.316	0.433403	-1.59905		135.235	86.0971	7.55957	-0.561405		365.225	71.3751	21.967	0.39731		519.529	147.189	10.6847	-0.522849
224.913	289.081	33.783	1.02377		373.83	256.966	9.13102	-0.565336		253.769	287.582	2.18444	-0.56226		359.822	107.17	54.1976	2.14245		243.206	84.96	7.54478	-0.513313		82.5571	120.32	27.0386	0.0343934		554.33	149.067	4.33269	-1.31413		140.649	80.8215	19.7075	0.373345		384.864	61.5346	33.4016	1.02146		516.107	157.311	24.9519	0.603178
255.147	274.008	33.3923	0.999631		368.792	249.35	25.1604	0.485152		251.972	286.34	1.23953	-0.611097		406.308	79.3052	28.926	0.740608		237.766	79.7326	6.40745	-0.617036		100.254	140.763	54.8381	1.36879		553.306	144.857	13.4397	-0.648684		160.295	79.2598	9.93068	-0.378954		417.886	56.5098	18.3079	0.19758		514.941	182.236	30.5262	1.04312
278.2	249.85	26.9618	0.602308		354.45	228.677	45.3538	1.80853		253.022	286.999	0.878377	-0.629762		435.177	77.4996	5.65277	-0.550389		232.965	75.4891	30.3295	1.56461		102.375	195.56	32.7878	0.310355		547.133	132.919	13.7245	-0.627877		167.95	72.9337	6.85874	-0.615332		436.139	57.9233	23.4139	0.476287		505.036	211.111	4.77463	-0.989299
254.616	236.783	36.7344	1.20612		340.624	185.483	43.4679	1.68494		253.759	286.521	1.88947	-0.577506		440.751	76.5575	36.3958	1.15496		204.764	64.327	33.6959	1.87162		117.638	224.579	69.2625	2.06117		541.693	120.319	7.10045	-1.11189		170.479	79.309	28.8426	1.07627		458.949	63.2068	26.5018	0.644837		504.228	215.817	0.617992	-1.31736
267.08	202.228	25.6199	0.519398		343.001	142.08	37.2442	1.27707		255.648	286.537	0.784924	-0.634592		440.05	112.946	46.5197	1.71655		171.246	60.8767	35.3866	2.02582		182.092	249.934	42.2903	0.766484		536.755	115.217	8.6987	-0.995109		199.084	75.6177	33.4193	1.42844		432.677	59.7273	2.78307	-0.649831		504.846	215.792	3.74994	-1.07017
265.774	176.641	51.8501	2.14007		360.637	109.275	48.7121	2.02861		255.819	285.771	0.999942	-0.623479		407.249	145.933	77.1536	3.41585		136.683	68.4686	11.6635	-0.13769		224.344	248.132	20.3467	-0.286824		531.894	108.003	16.3629	-0.435089		230.863	85.9601	53.6161	2.98253		431.53	57.1915	12.8758	-0.0989275		502.843	218.963	4.22401	-1.03276
274.103	125.465	61.1833	2.71674		396.322	76.1181	43.7758	1.70512		256.216	286.688	1.31883	-0.606998		334.262	170.945	2.83871	-0.706489		126.646	74.4092	37.384	2.20797		244.649	246.823	21.6646	-0.223565		522.182	94.8343	11.6709	-0.777932		272.015	120.328	39.9146	1.92823		418.682	56.3524	20.4688	0.315529		505.748	215.895	0.838707	-1.29994
226.252	87.3384	57.0327	2.46029		438.137	63.163	45.0702	1.78994		256.187	288.007	0.301372	-0.659584		332.097	172.781	18.1831	0.144683		95.5702	95.1908	11.3429	-0.166933		239.337	225.82	35.9773	0.463456		511.815	89.4729	5.26996	-1.24565		284.987	158.076	3.97092	-0.837542		398.349	58.7098	8.52787	-0.336256		505.343	215.161	3.19295	-1.11413
169.417	82.5848	51.5079	2.11893		482.997	67.5109	41.5543	1.55953		256.487	287.976	0.545704	-0.646956		333.365	190.92	32.0164	0.912036		88.0436	103.677	43.8151	2.79448		269.588	206.346	26.6194	0.0142709		508.887	85.0912	8.51823	-1.0083		288.927	157.579	0.780189	-1.08306		390.008	60.4836	14.3543	-0.0182266		507.809	213.131	3.06187	-1.12448
123.398	105.722	72.8322	3.43648		519.95	86.5171	44.4288	1.74791		256.329	287.453	0.26643	-0.661389		342.623	221.569	45.4426	1.6568		69.1203	143.195	26.2109	1.18901		281.761	182.673	19.7888	-0.313601		500.91	82.1054	23.4284	0.0811898		289.113	158.337	2.39616	-0.958716		376.484	65.2952	8.21115	-0.353544		508.359	210.119	0.965517	-1.28993
110.611	177.422	48.2749	1.91917		548.469	120.585	11.9928	-0.377791		256.528	287.275	2.51368	-0.545244		370.408	257.527	14.6364	-0.0520563		66.4508	169.269	5.39072	-0.70976		263.723	174.535	19.1045	-0.346452		479.636	72.2903	8.8264	-0.985778		288.898	155.95	4.5086	-0.796169		369.624	69.8085	7.89877	-0.370594		509.114	209.517	0.896749	-1.29536
118.746	225.007	41.8657	1.52317		552.374	131.924	36.8985	1.25441		257.444	289.616	1.56841	-0.594099		379.663	268.866	1.73058	-0.767958		70.2917	173.052	23.0209	0.898082		282.699	176.75	63.3895	1.77925		471.771	68.2852	9.23632	-0.955826		287.721	160.303	15.7227	0.0667255		362.712	73.6304	13.615	-0.0585767		508.947	208.636	0.756478	-1.30643
115.967	266.78	52.1211	2.15682		532.884	100.593	23.6919	0.388913		256.913	291.092	0.344114	-0.657374		378.21	267.925	0.673483	-0.826596		69.101	196.042	35.8569	2.06871		271.061	114.438	49.7054	1.12241		462.543	67.8825	9.74182	-0.918889		288.106	176.021	3.35656	-0.884815		375.756	69.7311	23.4995	0.480956		508.84	209.385	0.258262	-1.34575
160.922	293.156	44.5993	1.69207		515.391	84.6151	57.6849	2.61665		257.189	290.887	0.547724	-0.646851		377.562	267.741	0.163939	-0.854861		85.0404	228.161	35.7706	2.06084		221.706	120.323	46.2957	0.958742		453.06	65.6522	7.73776	-1.06532		289.695	178.978	5.77474	-0.698743		355.488	81.6237	4.63008	-0.549013		509.059	209.248	1.63222	-1.23731
205.473	295.224	40.3662	1.43052		461.851	63.1427	49.448	2.07684		257.534	291.312	0.282971	-0.660535		377.66	267.873	2.08646	-0.748217		108.881	254.829	20.5707	0.674632		179.787	100.673	51.4544	1.20636		445.325	65.8602	21.7816	-0.0391443		286.884	184.022	4.88874	-0.766918		351.102	83.1058	23.5397	0.48315		507.765	210.243	10.5869	-0.530567
165.111	294.639	11.8162	-0.333485		412.735	68.8627	3.52066	-0.933012		257.361	291.088	0.305366	-0.659377		379.361	269.081	0.75668	-0.821981		126.796	264.938	23.6092	0.951734		131.836	82.0128	24.7816	-0.0739448		424.437	72.0329	9.09061	-0.966472		287.461	188.877	7.14264	-0.593486		337.66	102.43	7.23159	-0.407012		512.836	200.949	14.1432	-0.249895
153.305	295.121	2.60894	-0.902368		412.88	65.345	2.68155	-0.988003		257.418	290.788	0.151218	-0.667344		379.919	269.592	3.2196	-0.68536		106.551	252.791	12.2361	-0.0854719		109.321	92.3677	9.60926	-0.802227		433.338	70.188	34.821	0.913642		280.33	188.462	5.08525	-0.751797		333.452	108.311	1.21218	-0.735576		504.452	212.34	4.51694	-1.00964
151.001	293.897	7.77725	-0.583037		413.757	62.8109	1.19069	-1.08571		257.364	290.93	0.583427	-0.645006		377.598	267.36	1.58313	-0.776137		97.5361	244.518	33.4772	1.85168		99.8314	90.8554	23.0865	-0.155312		468.156	69.7266	35.7023	0.978036		284.52	185.58	5.52876	-0.71767		334.406	107.563	27.5289	0.700899		502.501	216.414	4.54419	-1.00749
143.571	291.597	9.3279	-0.487228		412.819	63.5445	2.75752	-0.983024		256.822	290.713	0.163536	-0.666707		376.366	266.366	21.3357	0.319564		78.0368	217.306	31.4946	1.67087		90.2261	111.849	36.7305	0.499609		501.341	82.8951	31.8527	0.696752		288.481	189.437	14.3252	-0.0408048		326.015	133.782	4.56947	-0.552321		506.767	214.847	1.50722	-1.24718
135.403	287.093	8.44649	-0.541687		415.573	63.6773	1.25245	-1.08166		256.888	290.563	0.596661	-0.644322		362.321	250.306	37.0066	1.18885		68.1979	187.387	33.1785	1.82444		73.5737	144.588	13.3358	-0.623349		526.026	103.026	22.0537	-0.0192631		287.719	175.132	6.12347	-0.671908		325.939	129.213	2.7985	-0.648988		507.35	213.458	3.132	-1.11894
127.867	283.278	1.48817	-0.971617		414.537	62.9747	0.754924	-1.11426		256.791	291.152	0.415357	-0.653692		341.803	219.508	48.5782	1.83074		67.1125	154.227	25.963	1.16639		71.8717	157.814	48.3269	1.05624		537.753	121.703	5.86374	-1.20226		290.269	169.565	16.6106	0.135052		324.821	131.779	8.17044	-0.355766		509.056	210.831	6.30767	-0.868305
126.577	282.535	1.97407	-0.941595		415.289	62.9147	0.308616	-1.14351		256.535	291.479	1.58801	-0.593086		333.889	171.579	51.7869	2.00873		75.1133	129.527	36.9632	2.1696		81.4767	205.177	64.0431	1.81063		543.096	124.12	1.60109	-1.51373		283.859	184.889	5.15209	-0.746654		331.929	127.749	15.5283	0.045856		511.018	204.836	4.61564	-1.00185
124.706	281.906	3.44787	-0.850534		415.095	63.1548	4.71297	-0.854873		257.514	290.229	0.825481	-0.632496		348.436	121.877	19.674	0.227388		93.6449	97.5451	2.90857	-0.936127		120.453	255.994	27.7146	0.0668393		542.409	122.673	8.53194	-1.00729		283.418	190.022	40.014	1.93588		333.522	112.302	12.4351	-0.122984		513.823	201.171	1.36599	-1.25832
122.861	278.994	3.42016	-0.852246		419.808	63.229	10.7632	-0.458373		258.275	290.548	0.899474	-0.628672		361.256	106.953	49.509	1.88237		91.0103	96.3127	2.04545	-1.01484		145.339	268.193	30.7774	0.213858		534.51	125.899	13.3373	-0.65617		269.703	227.612	43.6284	2.214		338.462	100.891	5.40544	-0.50669		512.724	201.981	0.856598	-1.29853
119.565	278.081	4.25502	-0.800663		409.686	66.8887	2.5221	-0.998453		258.425	291.435	2.22516	-0.560156		402.644	79.7834	36.0063	1.13336		91.2879	94.2862	3.92155	-0.843746		175.415	274.725	37.312	0.52752		536.876	112.773	11.7161	-0.774628		237.72	257.286	43.733	2.22205		340.666	95.955	0.311751	-0.784725		512.981	201.164	0.545143	-1.32311
123.134	280.398	0.745459	-1.01751		409.261	64.4026	2.83094	-0.978212		257.863	293.588	0.929812	-0.627104		438.22	74.2303	45.3933	1.65407		94.8753	92.7022	7.88563	-0.482228		212.25	268.775	28.365	0.0980585		528.779	104.304	11.03	-0.824764		196.25	271.171	39.7146	1.91284		340.633	96.2649	22.2302	0.411676		512.671	201.612	0.729507	-1.30856
122.648	279.832	0.90592	-1.00759		406.938	66.0206	9.8782	-0.51637		258.349	294.381	0.35979	-0.656564		482.09	85.8903	54.3977	2.15355		101.314	88.1502	22.0109	0.805974		237.577	256.003	44.453	0.870292		522.257	95.4093	1.53676	-1.51843		156.833	266.318	20.6079	0.442631		331.371	116.474	4.04405	-0.581001		512.483	202.317	3.23632	-1.11071
121.757	279.67	0.369009	-1.04077		398.361	70.9205	8.42651	-0.611506		258.66	294.562	0.692594	-0.639364		522.015	122.837	26.2475	0.592027		119.643	75.9628	14.1769	0.0915228		268.729	224.292	21.4951	-0.231701		520.766	95.0365	6.69164	-1.14176		138.249	257.411	15.6789	0.0633569		329.106	119.824	14.9819	0.0160297		510.845	205.108	5.67217	-0.918461
121.461	279.45	0.407106	-1.03841		390.341	73.5072	16.674	-0.0710036		258.31	293.964	1.10079	-0.618267		533.56	146.41	16.199	0.0346215		130.001	66.283	7.88236	-0.482526		266.668	202.896	24.9506	-0.0658344		524.491	100.596	23.9861	0.121939		125.658	248.068	20.5972	0.441807		335.46	106.256	16.8546	0.118252		508.522	210.283	2.34642	-1.18094
121.867	279.47	0.943703	-1.00526		385.808	89.5532	10.3753	-0.483792		257.961	295.008	0.863541	-0.630529		538.215	161.925	9.94196	-0.312463		123.979	71.3694	3.58297	-0.874623		256.11	180.289	21.9247	-0.21108		538.125	120.33	6.12851	-1.18291		110.686	233.923	26.9015	0.926907		329.082	121.858	1.30826	-0.730332		509.178	208.03	9.53893	-0.61328
121.281	280.209	2.19205	-0.928127		375.707	91.922	2.63196	-0.991252		258.698	295.457	1.13306	-0.616599		539.532	171.78	21.9666	0.354561		124.014	67.7866	4.17447	-0.82068		244.58	161.641	41.8315	0.744458		541.355	125.539	21.8146	-0.0367316		96.5764	211.019	16.529	0.128769		327.913	121.27	10.9601	-0.203492		505.382	216.781	1.10318	-1.27906
122.949	281.632	3.6734	-0.836599		375.515	89.2969	2.46118	-1.00244		259.384	296.358	0.43669	-0.65259		539.408	193.746	12.7835	-0.154837		128.006	66.5665	16.538	0.306858		202.9	158.079	43.8072	0.839295		550.616	145.29	15.6019	-0.490697		94.641	194.603	10.4327	-0.340328		325.184	131.885	6.27925	-0.458994		504.931	217.788	1.18224	-1.27282
126.026	283.639	0.703979	-1.02007		374.584	87.0187	7.08031	-0.699729		259.714	296.072	2.15592	-0.563734		536.483	206.19	19.956	0.243029		144.513	65.5477	8.03478	-0.468625		160.157	167.674	25.8974	-0.0203861		553.343	160.651	28.6408	0.462059		87.3348	187.156	0.973673	-1.06817		323.947	138.041	10.944	-0.204374		504.061	218.588	0.907601	-1.2945
126.409	284.229	0.802505	-1.01398		379.863	82.3002	20.9759	0.21092		258.393	294.368	1.22994	-0.611592		530.348	225.18	40.0621	1.35834		149.634	59.3565	10.7507	-0.22094		134.363	165.355	19.4314	-0.330759		553.028	189.29	16.0849	-0.455397		87.7901	186.295	4.47957	-0.798403		328.576	128.125	10.554	-0.225662		503.266	219.026	1.32449	-1.2616
125.819	283.686	3.17217	-0.867569		399.454	74.8039	45.5635	1.82227		258.818	295.522	0.948184	-0.626154		507.804	258.297	3.3051	-0.680617		160.226	61.196	28.258	1.3757		115.196	162.162	13.6439	-0.608563		549.402	204.962	17.7631	-0.332778		87.4487	181.829	10.4122	-0.3419		328.435	117.572	7.30686	-0.402903		504.15	218.039	1.21292	-1.2704
128.55	285.299	1.55812	-0.967295		443.212	62.1057	35.3903	1.15557		259.382	296.284	2.42198	-0.549984		504.834	259.746	11.7193	-0.21387		188.484	61.0505	4.19151	-0.819125		106.476	151.668	19.3207	-0.336073		542.816	221.458	14.5769	-0.565587		85.7071	171.563	5.38927	-0.728403		333.045	111.903	13.0036	-0.0919514		505.36	217.958	3.37524	-1.09974
129.894	286.087	3.29818	-0.859783		478.455	65.3378	24.3578	0.43255		260.329	298.513	0.981063	-0.624455		511.334	249.995	8.29898	-0.403601		187.855	56.9065	0.465884	-1.1589		94.3543	136.623	27.5095	0.0569937		534.558	233.47	8.69729	-0.995212		86.3098	166.208	15.9677	0.0855768		337.772	99.7889	27.8458	0.718198		503.791	214.97	14.7106	-0.205112
132.768	287.705	1.20624	-0.989037		500.799	75.0346	43.8679	1.71115		260.672	297.594	0.672146	-0.640421		506.312	256.602	27.8222	0.679379		187.956	56.4518	1.01494	-1.10882		79.7902	159.961	37.3146	0.527644		529.857	240.788	20.4088	-0.139456		92.2369	151.381	8.59711	-0.481568		356.088	78.8152	24.6299	0.54266		496.199	227.57	3.41945	-1.09625
133.878	288.177	2.94227	-0.881773		534.886	102.648	1.67379	-1.05405		260.089	297.26	1.23327	-0.61142		524.423	235.482	33.1319	0.973909		186.963	56.66	0.228326	-1.18056		77.8556	197.226	33.7384	0.355988		515.086	254.871	10.798	-0.841711		89.0154	143.41	7.51782	-0.564617		378.542	68.6943	26.5907	0.649689		493.663	229.864	5.12721	-0.961471
136.305	289.841	8.98742	-0.508265		535.599	101.133	4.36891	-0.877421		261.321	297.222	1.11966	-0.617292		536.777	204.739	29.1368	0.7523		187.164	56.7672	2.03963	-1.01537		92.3615	227.687	53.2367	1.29192		506.12	260.889	13.5226	-0.64263		94.1361	137.906	36.4532	1.66189		403.71	60.1121	15.4575	0.0419942		497.988	227.11	1.9366	-1.21329
144.422	293.698	3.22586	-0.864251		534.195	96.9963	9.90641	-0.514521		261.203	296.108	0.522484	-0.648156		539.458	175.726	36.0192	1.13408		188.379	58.4055	3.61806	-0.871424		132.605	262.538	44.942	0.893765		494.254	267.373	11.8319	-0.766168		116.68	109.26	12.1073	-0.211468		418.765	56.6052	6.19326	-0.463688		498.402	225.219	2.27964	-1.18621
147.532	294.557	0.519521	-1.03147		525.83	91.6882	29.9493	0.798993		260.76	296.385	0.468945	-0.650923		531.46	140.606	52.0482	2.02322		184.764	58.2716	3.17024	-0.912263		175.738	275.16	39.1357	0.615057		483.466	272.233	15.0957	-0.527683		120.803	97.8761	21.502	0.511431		413.008	58.8893	6.6402	-0.439292		500.137	223.74	0.78299	-1.30433
147.015	294.508	0.129222	-1.05558		501.283	74.5306	20.3796	0.17184		260.804	295.918	1.45364	-0.600031		501.903	97.7647	36.4882	1.16009		187.465	56.6117	2.37883	-0.984439		214.44	269.348	35.755	0.452783		468.924	276.285	14.8914	-0.54261		140.207	88.6128	24.3416	0.729929		417.96	54.4652	4.69383	-0.545533		499.637	224.342	1.52853	-1.24549
147.137	294.55	1.4787	-0.972202		482.494	66.6372	13.4904	-0.279644		261.688	294.764	3.34527	-0.502265		469.984	80.0853	22.8347	0.402713		189.721	57.3658	4.80234	-0.763419		245.442	251.535	50.3055	1.15121		454.046	276.904	20.3957	-0.140415		160.227	74.7668	7.92203	-0.533514		413.856	56.7431	0.695225	-0.763793		501.164	224.399	2.18066	-1.19402
145.879	293.773	6.8797	-0.638493		469.543	62.8616	15.1442	-0.171264		263.337	297.675	0.872584	-0.630061		447.369	76.9257	39.0346	1.30134		194.52	57.5356	1.91153	-1.02706		275.446	211.156	15.205	-0.533627		433.747	274.918	23.345	0.0750947		168.08	73.725	12.8028	-0.157952		413.162	56.6963	3.79935	-0.594358		500.08	222.507	0.524465	-1.32474
152.372	296.046	1.07823	-0.996946		454.474	61.3511	4.11118	-0.894311		264.091	297.236	0.526017	-0.647973		484.925	87.5671	45.909	1.68267		192.625	57.2897	4.90068	-0.754451		272.129	196.318	42.8548	0.793577		411.24	268.718	7.59038	-1.07609		180.396	70.2251	10.5061	-0.334673		416.952	56.9681	33.7454	1.04022		500.363	222.949	10.581	-0.531033
153.396	296.386	2.32849	-0.919696		454.61	57.2422	1.66936	-1.05434		263.614	297.015	1.8674	-0.578646		519.896	117.31	51.0129	1.96579		188.279	59.5559	11.8812	-0.117837		285.947	155.752	50.0312	1.13805		404.345	265.545	13.5644	-0.639576		190.901	70.3061	10.8495	-0.308249		450.146	63.0396	17.8642	0.173359		506.289	214.183	0.88373	-1.29638
155.567	297.226	0.742729	-1.01768		452.987	56.8526	1.46047	-1.06803		264.638	298.576	2.37274	-0.552528		539.29	164.493	18.9115	0.185087		176.567	57.5582	3.90945	-0.844849		259.695	113.161	45.2634	0.909195		392.899	258.266	12.0243	-0.752108		201.71	71.2502	13.2547	-0.12318		467.207	68.3373	14.9426	0.0138867		506.443	213.313	4.65481	-0.998755
156.256	296.95	4.83632	-0.764747		451.537	56.6757	2.27698	-1.01452		263.059	296.805	0.59936	-0.644183		539.913	183.394	24.9134	0.518021		174.026	60.5289	6.38942	-0.61868		226.407	82.4914	42.0483	0.754866		391.301	246.348	15.9614	-0.464424		214.651	74.1159	35.4591	1.58539		477.151	79.4903	8.98836	-0.31112		503.877	217.196	22.2237	0.387858
160.825	298.537	2.75664	-0.893243		450.199	58.5178	8.4599	-0.609318		262.773	297.332	0.72849	-0.637509		536.656	208.093	40.0952	1.36017		169.852	55.6909	0.232103	-1.18022		186.421	69.4834	13.3693	-0.621742		405.221	238.538	42.3378	1.46289		246.062	90.5678	36.7337	1.68347		485.995	81.0985	1.41003	-0.724776		489.167	233.855	18.8441	0.121122
163.569	298.794	3.80741	-0.828319		442.333	61.633	29.2085	0.750441		263.133	296.698	0.810126	-0.633289		519.855	244.499	17.1225	0.0858492		169.631	55.6226	5.15133	-0.731592		195.363	59.5445	30.1823	0.185289		435.369	268.263	20.0588	-0.165029		270.7	117.814	17.5733	0.209129		485.108	80.0018	2.3819	-0.671728		473.881	244.875	2.22	-1.19092
159.852	297.971	1.01551	-1.00082		413.702	67.4086	5.59748	-0.796907		262.447	296.267	1.65835	-0.58945		507.525	256.38	47.9032	1.79329		164.591	56.6916	2.71872	-0.953442		165.352	62.7587	39.8154	0.647686		453.367	277.118	10.2177	-0.884115		280.634	132.31	46.2293	2.41414		483.932	77.9308	0.848084	-0.75545		476.095	245.041	10.4826	-0.538801
160.856	297.82	3.16377	-0.868088		416.253	62.4264	0.217646	-1.14947		260.911	295.642	0.340839	-0.657544		466.148	280.517	30.6258	0.834893		161.929	56.1405	8.83212	-0.39591		127.741	75.8237	62.8024	1.75108		463.579	276.777	3.12824	-1.40214		285.445	178.288	38.4571	1.81609		483.513	77.1932	2.03427	-0.690703		476.654	234.574	21.6142	0.339749
163.706	299.194	2.33317	-0.919407		416.467	62.4673	6.11933	-0.762707		261.081	295.937	1.09209	-0.618717		435.596	282.648	61.8623	2.56762		170.728	56.9036	7.85045	-0.485436		84.723	121.579	25.4028	-0.0441261		466.692	276.468	18.8785	-0.251277		276.217	215.622	8.85546	-0.461689		482.467	75.4484	4.02472	-0.582056		494.223	221.984	5.5423	-0.928711
166.026	298.944	2.3443	-0.91872		411.253	65.6703	23.2843	0.362203		261.117	294.846	0.413565	-0.653785		376.795	263.428	75.698	3.3351		178.579	56.9276	1.41284	-1.07254		76.2534	145.528	21.7256	-0.220634		485.137	272.447	20.8032	-0.110638		270.208	222.127	31.6523	1.29247		478.753	73.8987	0.898505	-0.752698		497.504	217.517	7.63184	-0.763796
163.692	299.165	4.4085	-0.79118		391.39	77.8209	14.3074	-0.226101		260.87	295.177	0.485338	-0.650076		336.158	199.563	74.6743	3.27832		178.883	55.5479	10.7494	-0.221059		73.3479	167.059	34.5259	0.393787		503.899	263.46	11.2721	-0.807068		249.785	246.309	10.6154	-0.326268		478.043	73.3473	1.09825	-0.741795		503.588	212.909	9.71526	-0.599363
159.449	297.967	0.70033	-1.02029		378.303	83.6023	8.77286	-0.588808		261.181	295.549	3.90571	-0.4733		373.399	134.837	75.0833	3.30101		187.689	61.7122	3.73698	-0.860578		78.0715	201.26	34.3354	0.384643		513.394	257.386	15.8426	-0.473103		243.487	254.854	15.6785	0.0633288		478.749	74.1887	1.30572	-0.73047		507.87	204.188	6.50373	-0.85283
159.527	297.271	2.79597	-0.890812		387.072	83.8615	25.6861	0.519606		257.362	294.732	0.379817	-0.655529		443.831	108.82	43.8813	1.5702		190.725	63.8909	24.6346	1.04525		93.1144	232.125	36.3497	0.481331		525.237	246.863	2.58236	-1.44203		229.907	262.691	40.0249	1.93672		479.256	75.3922	2.72031	-0.653256		511.316	198.673	9.29638	-0.632423
162.096	298.375	7.18905	-0.619379		409.617	71.5541	6.88456	-0.712558		257.505	294.38	0.19597	-0.665031		484.08	126.301	43.7508	1.56295		212.832	74.7612	15.3522	0.198708		119.746	256.865	21.4714	-0.232836		526.771	244.785	1.54993	-1.51747		190.861	271.485	15.5529	0.0536655		481.829	74.5114	0.755002	-0.760531		513.929	189.752	26.1924	0.70108
169.08	300.081	3.64987	-0.838053		416.421	70.5012	28.1428	0.680605		257.582	294.2	0.136107	-0.668125		527.466	131.94	15.0927	-0.0267424		225.998	82.6573	41.3176	2.56672		138.844	266.677	23.8801	-0.117218		527.829	243.653	10.5021	-0.863337		175.357	270.246	19.0417	0.322113		481.37	75.1106	5.44783	-0.504377		515.86	163.63	2.247	-1.18879
172.666	300.76	0.940758	-1.00544		443.522	62.9157	36.4171	1.22286		257.573	294.064	2.03481	-0.569994		520.617	118.49	55.0342	2.18886		260.801	104.925	14.1241	0.0867133		161.455	274.359	25.0442	-0.0613402		536.054	237.123	11.6029	-0.782903		156.743	266.235	26.9334	0.929362		476.466	72.7369	7.69391	-0.381777		517.17	161.805	7.20023	-0.79786
172.773	299.826	4.28397	-0.798874		479.762	66.5088	37.1029	1.26781		259.605	293.96	1.09899	-0.61836		478.23	83.3902	49.5831	1.88648		268.4	116.831	29.6578	1.50336		186.46	275.761	24.5203	-0.0864885		540.198	226.285	17.4799	-0.353468		132.348	254.819	24.5025	0.742315		469.877	68.765	0.691591	-0.763992		516.018	154.697	17.9958	0.0541742
176.805	301.274	0.478512	-1.034		513.296	82.3858	30.4913	0.834512		258.754	293.265	4.16619	-0.459837		429.605	73.6877	59.9668	2.46248		279.115	144.486	39.1897	2.37265		209.226	266.652	14.0602	-0.588578		548.599	210.956	10.0364	-0.89736		113.52	239.138	12.2735	-0.198676		470.485	69.0938	3.46915	-0.612381		517.111	136.734	12.7056	-0.363352
177.068	300.874	3.08875	-0.872723		536.02	102.716	32.4132	0.960467		259.947	289.273	1.11363	-0.617603		373.534	94.9497	70.9116	3.0696		278.628	183.673	2.20925	-0.999904		223.135	264.598	23.7864	-0.121716		552.798	201.841	10.5384	-0.860682		106.418	229.129	23.4571	0.661869		473.889	69.7675	4.73396	-0.543343		510.393	125.95	9.2075	-0.639438
180.123	301.333	0.578033	-1.02785		552.335	130.724	15.8548	-0.124692		260.722	288.473	7.3373	-0.295943		348.262	161.205	9.69745	-0.326026		278.833	185.872	10.5513	-0.239123		243.997	253.172	23.0118	-0.158899		552.941	191.303	23.0799	0.0557225		94.3329	209.024	10.1672	-0.360754		477.786	72.4542	0.967072	-0.748955		508.311	116.981	6.64305	-0.841835
180.402	300.827	1.43374	-0.97498		545.933	116.22	20.7704	0.197455		259.052	281.328	2.24941	-0.558903		346.574	170.754	53.3357	2.09464		282.082	175.834	9.99294	-0.290045		257.974	234.891	25.4189	-0.0433544		552.409	168.229	13.8912	-0.615691		88.9184	200.419	3.97385	-0.837316		478.75	72.5318	1.49745	-0.720005		509.454	110.437	5.96444	-0.895393
179.016	301.192	0.403343	-1.03864		555.288	134.764	4.44327	-0.872548		260.883	282.635	1.85127	-0.57948		343.601	224.007	52.1886	2.03101		281.284	165.873	17.6722	0.410291		269.377	212.173	57.0019	1.47265		552.344	154.338	3.08215	-1.40551		88.6655	196.453	0.815868	-1.08032		479.79	73.6091	0.927537	-0.751113		505.304	106.152	12.2554	-0.398886
178.635	301.057	6.00906	-0.692287		552.391	131.395	36.2612	1.21264		261.852	284.213	1.0896	-0.618845		376.913	264.181	45.7143	1.67187		280.116	148.239	12.3373	-0.0762459		217.452	188.655	64.6263	1.83862		551.405	151.403	30.4428	0.593731		88.1196	195.847	10.8854	-0.305494		480.159	74.4603	1.34061	-0.728566		495.799	98.4165	10.6209	-0.527887
184.386	299.312	7.88714	-0.576247		561.812	166.411	36.5229	1.2298		262.929	284.046	3.37717	-0.500616		418.689	282.745	41.987	1.46512		278.482	136.01	7.86234	-0.484352		159.587	217.432	71.1543	2.15197		540.025	123.167	2.47101	-1.45017		87.0002	185.019	6.1502	-0.669852		481.031	75.478	1.5893	-0.714991		491.817	88.5701	6.93208	-0.819024
192.252	299.888	7.10627	-0.624494		558.024	202.737	11.1696	-0.43174		265.313	281.654	5.30554	-0.400952		460.663	281.706	34.1955	1.03291		275.501	128.735	14.2199	0.0954476		88.5102	214.109	51.6905	1.2177		541.959	121.629	4.01395	-1.33742		85.3377	179.098	7.07617	-0.598601		480.277	74.079	3.45167	-0.613335		485.992	84.8128	16.6049	-0.0556033
199.324	299.188	17.2878	0.00458931		562.01	192.303	14.3992	-0.220088		267.619	276.876	4.19107	-0.458551		491.848	267.676	6.69497	-0.492577		269.901	115.664	9.26346	-0.356572		78.2123	163.454	15.3695	-0.525731		541.119	117.703	8.17769	-1.03318		84.9683	172.031	3.2069	-0.896331		478.276	71.2671	4.05549	-0.580376		472.619	74.9697	3.47102	-1.09218
216.349	296.185	4.1938	-0.804446		564.222	178.075	35.9996	1.1955		269.497	273.129	2.88819	-0.525888		489.867	261.281	12.014	-0.197522		264.533	108.115	22.8257	0.88028		76.4599	148.185	10.619	-0.753757		543.48	125.533	22.8334	0.0377075		86.6	169.27	9.1228	-0.441118		474.411	72.496	4.24479	-0.570044		471.003	71.8977	17.8103	0.0395274
220.4	295.102	0.862298	-1.01029		558.006	142.616	20.547	0.18281		267.648	270.91	1.77111	-0.583623		501.792	259.815	5.99683	-0.531304		249.239	91.1702	2.01069	-1.01801		75.3134	158.742	56.6364	1.4551		548.739	147.753	8.0378	-1.0434		86.144	160.159	7.06081	-0.599783		478.655	72.5162	1.83762	-0.701437		454.274	65.7865	21.7858	0.353291
221.186	294.748	3.14366	-0.86933		549.671	123.835	24.5902	0.447783		265.913	270.554	0.868317	-0.630282		507.579	261.385	0.543228	-0.833822		248.025	89.5675	2.20004	-1.00074		86.6599	214.23	55.1342	1.383		554.261	153.593	11.9779	-0.755501		87.2188	153.18	2.26021	-0.969176		480.359	73.2052	1.23899	-0.734113		433.765	58.4381	13.5982	-0.292904
224.093	293.55	14.7096	-0.154714		536.664	102.967	35.4163	1.15727		266.481	269.896	4.21043	-0.457551		507.325	260.905	0.596351	-0.830875		249.724	88.1691	10.7283	-0.222984		120.287	257.922	22.9888	-0.16		553.782	165.561	19.4889	-0.206668		88.4851	151.308	6.92524	-0.610214		481.331	73.9735	1.33895	-0.728656		420.167	58.5088	4.99696	-0.971751
237.636	287.81	3.17144	-0.867613		509.268	80.5217	44.567	1.75696		269.015	273.259	1.26127	-0.609973		507.772	260.51	1.38635	-0.787053		257.06	95.9966	16.5787	0.310569		141.153	267.572	9.90059	-0.788243		553.776	185.05	19.6959	-0.191545		89.5058	144.459	4.79147	-0.774403		480.842	75.22	1.34512	-0.728319		425.089	59.3676	12.6613	-0.366851
240.305	286.097	1.11994	-0.994369		468.049	63.5765	52.1075	2.25113		268.715	272.034	0.556679	-0.646388		509.157	260.457	7.64577	-0.439835		264.945	110.58	31.2474	1.64833		149.465	272.95	3.00899	-1.11904		549.915	204.364	14.456	-0.574424		90.2056	139.719	3.84606	-0.84715		480.055	74.1293	0.492851	-0.77484		437.023	63.5995	35.892	1.46661
241.407	285.896	22.3405	0.316777		416	66.0514	59.3129	2.72334		269.082	272.452	0.513599	-0.648615		501.733	258.631	9.10001	-0.359167		277.521	139.185	4.0767	-0.829596		152.217	274.166	2.02318	-1.16636		543.609	217.372	9.28796	-0.952052		91.4642	136.084	3.76562	-0.853339		480.093	74.6207	5.51745	-0.500576		468.606	80.65	26.1606	0.698573
258.857	271.946	17.0615	-0.00939404		365.814	97.664	41.0021	1.52334		268.843	271.997	4.7226	-0.43108		492.638	258.929	7.81916	-0.430217		278.715	135.287	7.63758	-0.50485		154.219	274.46	1.83785	-1.17526		540.32	226.058	8.67955	-0.996508		92.6447	132.508	5.49299	-0.720422		475.215	72.0419	1.73507	-0.707034		490.734	94.6051	31.47	1.11761
272.119	261.212	26.9353	0.600671		347.047	134.119	47.192	1.92899		264.163	271.36	3.24123	-0.507642		497.828	264.777	4.23273	-0.629161		276.843	127.883	11.256	-0.174856		156.009	274.879	6.16749	-0.967434		535.869	233.51	15.5516	-0.494367		95.1807	137.381	2.81525	-0.926468		476.773	71.2782	2.08261	-0.688064		505.562	122.362	9.49093	-0.617069
285.688	237.945	14.6642	-0.157517		338.112	180.458	32.7752	0.984186		267.4	271.536	5.59142	-0.386176		499.47	268.678	1.6452	-0.772694		269.82	119.087	6.57568	-0.601693		161.996	276.359	3.91814	-1.0754		526.84	246.172	23.3271	0.073785		93.8342	139.853	1.39104	-1.03606		476.424	73.3314	4.84541	-0.537259		509.271	131.099	11.0655	-0.492795
292.744	225.09	15.5254	-0.104303		345.536	212.381	3.73926	-0.918686		262.567	274.348	1.43178	-0.60116		498.019	269.454	0.54553	-0.833694		268.029	112.76	6.6933	-0.590967		165.902	276.05	2.56498	-1.14036		508.003	259.932	10.1646	-0.887994		93.801	138.463	4.32872	-0.81001		481.175	74.2835	0.244679	-0.788386		513.106	141.479	26.3651	0.714706
296.062	209.923	26.8031	0.592505		345.396	216.118	24.2052	0.422552		261.352	273.59	2.1119	-0.56601		497.61	269.093	1.31187	-0.791184		264.984	106.799	17.6815	0.411141		163.42	275.402	0.893333	-1.2206		499.453	265.429	22.4115	0.00688279		92.0704	134.495	21.2036	0.488467		481.32	74.4808	3.32838	-0.620065		514.735	167.793	26.3482	0.713373
296.657	183.126	7.88685	-0.576265		358.27	236.615	26.9545	0.602726		263.052	272.337	5.19178	-0.406831		498.902	269.32	0.886657	-0.814771		253.022	93.7779	24.6333	1.04513		162.953	276.163	1.23408	-1.20424		478.814	274.163	23.0686	0.0548975		112.488	128.774	43.3751	2.19451		484.633	74.8009	5.42087	-0.505848		509.5	193.616	30.9282	1.07485
298.287	175.41	11.9306	-0.326413		375.008	257.743	47.0792	1.9216		268.201	273	0.525021	-0.648025		499.537	268.701	5.73048	-0.546079		233.976	78.1562	14.8357	0.151605		163.911	275.386	1.17064	-1.20729		455.903	276.856	6.99554	-1.11956		134.526	91.415	30.1011	1.17311		488.167	78.911	1.73685	-0.706937		494.907	220.885	5.06223	-0.9666
296.373	163.634	5.80659	-0.704797		415.456	281.835	38.7361	1.37483		268.629	273.305	0.521925	-0.648185		495.222	272.472	2.69673	-0.714364		220.549	71.8447	15.6935	0.229837		163.394	276.436	1.65186	-1.18419		449.014	278.07	13.3639	-0.654226		161.244	77.5505	60.0365	3.47657		488.369	80.6361	2.15892	-0.683899		492.07	225.077	1.22135	-1.26974
293.999	158.335	5.72199	-0.710024		453.711	287.922	23.4602	0.37373		269.144	273.387	0.421845	-0.653357		493	274	0	-0.863955		206.227	65.4295	23.6545	0.95587		162.118	275.387	4.56764	-1.04423		435.864	275.687	7.67819	-1.06968		221.275	78.303	6.87057	-0.614421		490.123	81.8949	2.87451	-0.644839		493.291	225.057	6.26182	-0.871923
294.953	152.693	2.36752	-0.917285		476.956	284.75	21.5376	0.247734		269.5	273.614	1.15448	-0.615492		493	274	0.296296	-0.847519		182.907	61.4659	2.27026	-0.99434		157.551	275.275	6.49324	-0.951798		428.297	274.383	12.2537	-0.735347		225.941	83.3467	29.1532	1.10017		490.459	84.7497	1.2902	-0.731318		499.328	223.395	5.33884	-0.944769
293.65	150.717	4.19153	-0.804586		497.864	279.581	19.2953	0.100779		268.433	274.055	2.45228	-0.548417		492.704	274	12.94	-0.146158		184.593	59.9462	4.56235	-0.785306		163.959	276.325	3.13277	-1.1131		416.562	270.855	22.1861	-0.00958532		251.919	96.5774	51.8704	2.8482		489.748	83.6733	1.27344	-0.732232		494.729	226.106	7.07325	-0.807882
292.604	146.658	0.956212	-1.00448		514.005	269.008	18.8672	0.0727272		270.151	275.805	1.32094	-0.606889		480.236	270.536	4.41762	-0.618905		180.224	58.633	5.17822	-0.72914		167.091	276.261	3.94293	-1.07421		396.418	261.559	32.796	0.765676		281.916	138.894	25.9805	0.856041		490.048	82.4358	8.80345	-0.321213		489.762	231.142	15.8556	-0.114747
293.173	147.426	0.502295	-1.03253		528.208	256.589	39.5268	1.42665		268.835	275.922	0.942661	-0.62644		478.956	274.764	1.16894	-0.799113		175.762	56.0058	2.43173	-0.979615		170.937	277.131	0.402079	-1.24418		371.571	240.153	19.367	-0.215575		285.612	164.611	4.72768	-0.779311		484.824	75.3498	3.46045	-0.612856		477.796	241.545	4.79379	-0.987786
292.877	147.02	0.619116	-1.02531		552.54	225.439	3.93109	-0.906114		268.514	276.808	2.80895	-0.529984		477.854	275.154	1.09306	-0.803322		173.333	56.1206	9.37746	-0.346176		170.535	277.148	3.08601	-1.11535		361.041	223.899	14.7245	-0.554806		289.776	162.371	13.2798	-0.121248		481.615	74.0547	0.619962	-0.767902		474.1	244.598	29.9284	0.995938
292.397	146.63	11.8643	-0.330513		550.98	221.831	28.8229	0.725174		265.717	276.555	1.51595	-0.59681		476.986	275.818	1.77129	-0.7657		164.598	59.5315	14.8961	0.157111		173.57	276.587	3.26163	-1.10692		354.315	210.8	25.8587	0.258768		285.871	149.678	20.6858	0.448629		482.12	74.4142	0.621804	-0.767801		446.81	256.883	30.4412	1.03641
287.474	135.835	7.42901	-0.604553		561.26	194.904	32.8017	0.985922		265.252	277.998	2.65263	-0.538063		478.487	276.759	0.878189	-0.815241		150.286	63.6611	35.4624	2.03272		176.83	276.661	1.2141	-1.2052		348.702	185.558	20.1449	-0.158735		278.566	130.326	13.6792	-0.0905108		481.609	74.768	1.0307	-0.745482		416.512	259.835	6.02591	-0.890542
290.465	142.635	27.6271	0.643418		562.79	162.138	16.8241	-0.0611669		267.868	278.442	2.83042	-0.528874		477.631	276.956	2.83232	-0.706843		117.45	77.056	14.9826	0.165001		177.57	277.624	1.27795	-1.20213		347.945	165.427	16.4748	-0.426909		272.65	117.991	17.7237	0.220703		482.183	75.624	2.20605	-0.681326		410.486	259.808	31.5295	1.12231
296.02	169.698	16.9435	-0.0166882		557.414	146.196	19.0196	0.082711		265.311	277.227	5.09127	-0.412026		479.939	275.314	3.96217	-0.644169		105.921	86.6244	29.3947	1.47936		178.823	277.373	0.825921	-1.22383		348.238	148.955	8.59854	-1.00243		260.569	105.023	31.8928	1.31098		484.224	76.4612	1.36691	-0.72713		379.816	252.495	37.984	1.63172
294.336	186.558	4.79787	-0.767122		550.751	128.381	17.1083	-0.0425443		268.493	281.202	0.990771	-0.623953		476.055	276.095	13.6203	-0.108422		87.897	109.845	39.2661	2.37962		179.51	276.913	2.43468	-1.14661		350.049	140.549	31.2275	0.651069		235.477	85.3371	36.4383	1.66074		484.482	77.8035	3.18256	-0.628024		349.569	229.519	31.585	1.12669
294.677	191.344	33.9155	1.03196		534.268	132.964	21.4228	0.24021		267.846	281.952	0.4421	-0.65231		462.631	278.404	17.5693	0.110635		68.9726	144.25	37.1884	2.19014		177.12	277.378	8.95603	-0.833583		370.487	116.94	24.8778	0.187096		200.434	75.3517	5.54016	-0.716793		487.545	78.6695	3.21782	-0.6261		330.387	204.426	40.9362	1.86472
288.164	224.628	21.071	0.238335		544.985	114.414	42.592	1.62753		268.042	282.348	4.81354	-0.42638		445.572	282.608	24.4032	0.489717		68.4582	181.434	35.1193	2.00144		168.253	276.119	5.55258	-0.99695		395.148	113.66	21.2769	-0.0760202		204.948	72.1398	11.051	-0.292748		487.426	81.8851	7.39447	-0.398121		318.568	165.233	38.9265	1.7061
278.722	243.464	19.0774	0.115163		560.794	153.964	50.2493	2.12936		268.104	287.161	2.64036	-0.538697		421.171	282.879	16.2027	0.0348305		78.9976	214.935	34.0305	1.90214		162.7	276.114	0.682302	-1.23073		386.426	94.253	21.8901	-0.0312181		193.91	71.5962	12.1487	-0.208285		484.152	75.2549	37.1686	1.22707		323.957	126.682	5.22954	-0.953395
268.004	259.247	12.4028	-0.297242		560.112	204.208	38.4217	1.35423		265.496	287.573	3.07887	-0.516033		405.351	279.378	30.9257	0.851531		96.9851	243.823	35.3764	2.02488		162.028	276.233	1.74257	-1.17983		408.137	91.454	56.5439	2.50093		181.927	69.595	5.67877	-0.706127		449.633	61.4749	67.1961	2.8661		321.816	121.91	24.0729	0.5338
258.729	267.481	29.217	0.741648		544.965	239.519	32.5382	0.968657		265.982	290.613	0.550439	-0.646711		378.456	264.111	20.6169	0.279689		124.817	265.66	13.5121	0.0309002		160.29	276.108	7.15214	-0.920171		394.332	146.287	28.1135	0.423529		176.272	69.0855	3.91423	-0.841904		382.507	64.5466	9.49602	-0.28341		337.798	103.909	33.665	1.29085
236.582	286.537	29.7296	0.773325		522.531	263.087	26.2974	0.559666		265.433	290.65	3.0235	-0.518895		361.751	252.028	30.7209	0.84017		137.836	269.279	4.99883	-0.745499		167.4	276.883	7.84267	-0.887025		367.83	155.669	33.0669	0.78547		172.468	70.0114	0.932436	-1.07135		374.275	69.2804	21.2731	0.35943		356.81	76.126	31.2904	1.10343
208.04	294.858	11.6628	-0.342964		501.264	278.555	37.7793	1.31213		262.779	292.099	0.727954	-0.637536		345.534	225.936	37.3791	1.20951		142.401	271.315	12.9872	-0.0169773		175.224	277.43	13.4803	-0.616417		349.231	183.009	14.0051	-0.607368		173.327	69.6486	5.20956	-0.742232		356.474	80.9279	17.2769	0.141301		384.769	62.0757	34.4136	1.34993
197.168	299.078	2.01213	-0.939243		464.493	287.225	50.911	2.17272		262.267	291.582	2.87127	-0.526763		332.898	190.758	1.898	-0.758671		155.301	272.815	8.05213	-0.467043		187.937	272.947	1.92787	-1.17094		351.051	196.895	24.2744	0.143003		168.212	70.6338	1.33749	-1.04018		343.933	92.8111	40.2043	1.39277		416.604	75.1447	17.9224	0.0483745
199.166	299.313	2.81186	-0.889831		413.877	281.755	49.261	2.06459		260.677	289.191	2.03983	-0.569734		331.567	192.11	6.40294	-0.508776		163.239	274.166	11.2086	-0.179183		188.498	274.792	10.6991	-0.749916		358.783	219.906	19.3661	-0.215641		166.897	70.8792	0.915385	-1.07266		326.217	128.902	51.4463	2.00641		428.933	62.1369	29.3221	0.94809
196.382	299.707	6.08085	-0.687851		373.461	253.592	44.6318	1.76121		261.542	287.344	4.99446	-0.417029		331.577	185.707	24.5845	0.499776		174.446	273.933	16.4608	0.299818		198.07	270.011	9.86528	-0.789938		368.675	236.554	11.3093	-0.804353		166.2	71.4729	3.39282	-0.882025		327.422	180.334	43.486	1.5719		457.252	69.7409	44.149	2.11829
190.557	297.961	34.3941	1.06152		346.943	217.692	33.0887	1.00473		260.054	282.576	1.34203	-0.605799		333.194	161.176	2.77485	-0.710031		190.906	273.835	10.698	-0.225743		207.811	271.571	30.0312	0.178039		376.357	244.855	21.7415	-0.0420766		169.552	72.0005	1.7908	-1.0053		369.739	170.318	18.2713	0.195582		491.834	97.1863	34.0667	1.32255
156.274	295.193	18.3281	0.0688617		340.171	185.304	19.7896	0.133172		259.822	281.254	0.996697	-0.623647		331.799	158.777	7.13729	-0.468041		201.27	271.182	10.6828	-0.227129		232.27	254.146	12.6433	-0.656593		392.711	259.18	24.0936	0.129797		168.124	70.9192	2.17795	-0.975507		385.307	160.754	44.7767	1.64235		507.77	127.296	27.6379	0.815161
146.214	279.873	25.2687	0.497702		341.903	165.59	42.131	1.59732		258.865	281.535	1.65204	-0.589777		333.453	151.834	38.3685	1.26439		211.285	267.465	4.74412	-0.768728		237.505	242.637	40.5053	0.680801		414.997	268.338	15.0441	-0.531455		170.187	71.6189	2.78531	-0.928772		426.097	142.283	65.2546	2.76012		513.438	154.346	29.7594	0.982604
120.965	278.876	6.91972	-0.63602		350.695	124.387	42.8889	1.64699		257.252	281.179	1.90783	-0.576557		353.406	119.062	54.3017	2.14823		215.196	264.779	11.7346	-0.131211		199.212	229.432	55.4714	1.39918		429.017	273.794	4.25089	-1.32011		167.43	71.22	3.18335	-0.898144		476.698	101.08	53.2376	2.10419		513.784	184.103	6.28821	-0.86984
117.856	272.694	47.5186	1.87244		376.522	90.146	29.5249	0.771182		258.768	282.337	1.85518	-0.579278		406.395	107.195	53.2383	2.08924		204.673	269.972	24.7499	1.05576		145.61	243.711	27.1655	0.0404824		432.847	275.638	17.7833	-0.331299		164.263	71.5375	1.32541	-1.04111		443.035	59.8364	83.9028	3.77802		511.461	189.947	17.12	-0.0149536
90.0896	234.132	33.8963	1.03077		401.462	74.3435	54.8501	2.43087		258.329	280.534	0.972154	-0.624915		456.843	90.1838	56.1331	2.24982		180.447	275.036	25.8979	1.16046		118.679	240.151	15.3798	-0.525236		450.534	277.48	8.68441	-0.996153		165.582	71.4068	7.37049	-0.575954		360.718	76.0686	41.6589	1.47217		504.965	205.787	1.09595	-1.27964
81.3884	201.371	52.9809	2.20994		455.107	62.9113	37.8088	1.31406		258.726	281.422	1.05152	-0.620814		509.337	110.065	62.6282	2.61011		154.564	274.16	27.844	1.33794		105.315	247.762	12.7599	-0.650994		459.213	277.16	15.9226	-0.467258		158.864	74.44	10.0305	-0.371274		399.137	59.9614	63.0126	2.63775		504.768	206.865	10.0904	-0.569756
88.3979	148.856	46.103	1.78498		491.823	71.9387	49.3004	2.06717		257.722	281.108	0.921102	-0.627554		538.974	165.237	10.052	-0.306359		128.22	265.145	19.3706	0.565181		97.6817	237.537	14.1526	-0.584142		474.848	274.149	13.3808	-0.652987		167.933	78.7253	6.3594	-0.653755		461.832	66.2743	25.3678	0.582937		509.592	198.002	30.476	1.03916
115.903	111.856	7.75539	-0.584387		533.033	98.9994	2.45703	-1.00272		258.179	280.309	2.64238	-0.538592		539.578	175.271	2.72073	-0.713033		111.245	255.814	14.1336	0.0875768		89.1941	226.212	27.8807	0.0748121		487.999	271.676	20.9878	-0.0971448		169.435	72.5458	18.3364	0.267849		482.899	80.4068	26.6026	0.650337		515.809	168.167	8.84013	-0.668432
108.265	113.202	2.17665	-0.929078		533.503	101.411	4.50422	-0.868554		257.635	282.894	2.40401	-0.550912		542.174	176.086	11.9676	-0.200098		99.2472	248.343	7.85193	-0.485301		77.4471	200.927	27.6137	0.0619945		506.703	262.156	20.9111	-0.102751		187.754	71.7508	5.97423	-0.683393		500.191	100.622	18.947	0.232462		516.317	159.341	37.9248	1.62705
107.704	115.305	4.03578	-0.814209		534.509	97.0204	1.44705	-1.06891		259.919	282.143	3.95757	-0.470619		539.937	187.843	4.1406	-0.634271		93.0291	243.548	5.42734	-0.70642		78.9321	173.353	28.5339	0.106166		522.834	248.849	11.8504	-0.764814		193.687	71.0486	13.5406	-0.10118		509.05	117.371	5.78577	-0.485931		506.297	122.764	28.3161	0.86869
103.86	116.532	2.76722	-0.892589		533.77	95.7764	1.58401	-1.05993		256.218	280.741	1.01191	-0.622861		543.431	190.064	0.180366	-0.85395		98.4309	243.023	17.1502	0.362688		75.6157	145.013	28.8119	0.119513		530.899	240.166	14.2373	-0.590404		207.084	73.0163	7.74702	-0.546981		513.08	121.522	1.01192	-0.746507		492.471	98.053	8.00044	-0.734704
102.174	118.727	14.3584	-0.176412		532.925	94.4364	13.7101	-0.265246		256.528	281.704	1.23155	-0.611509		543.391	189.888	6.47855	-0.504582		110.464	255.243	11.7086	-0.133583		96.4489	125.11	26.6141	0.0140174		538.762	228.297	5.1845	-1.25189		199.385	72.1524	8.27597	-0.506279		513.705	122.318	2.76987	-0.650551		488.103	91.35	30.6149	1.05012
95.2757	131.32	7.13897	-0.622474		520.329	89.0228	19.5857	0.119814		256.032	282.832	1.96995	-0.573346		540.03	195.427	7.24692	-0.46196		119.845	262.25	26.3863	1.205		113.576	145.481	46.9436	0.989845		542.712	224.94	6.27818	-1.17198		191.448	69.8093	8.99281	-0.45112		515.177	119.971	1.47927	-0.720997		463.835	72.687	41.3352	1.89621
96.6477	124.314	22.5107	0.327291		504.801	77.0866	14.9709	-0.182622		254.822	284.386	5.42517	-0.394769		541.734	202.471	0.329104	-0.845699		144.566	271.473	9.86424	-0.301782		128.965	189.831	74.3848	2.30704		544.464	218.911	15.255	-0.516039		182.471	69.2846	3.14589	-0.901026		514.913	121.427	1.40759	-0.72491		424.542	59.8545	27.6022	0.812348
112.306	108.141	20.8934	0.227362		490.62	72.2885	26.5002	0.572955		253.837	279.051	0.751036	-0.636343		541.782	202.145	1.79953	-0.764133		154.227	273.468	16.1276	0.269425		139.525	263.462	38.5172	0.585372		550.269	204.803	4.08145	-1.33249		179.325	69.2424	18.5027	0.280643		515.348	120.088	0.425014	-0.778543		396.959	60.8887	32.696	1.21437
128.88	95.4198	30.6565	0.830593		464.878	65.9964	31.7647	0.917964		253.447	279.693	1.3794	-0.603867		541.91	203.94	1.78855	-0.764742		170.337	274.22	20.9126	0.705811		177.447	270.208	57.257	1.48489		553.003	201.773	25.6079	0.240443		162.459	76.8502	16.0945	0.0953355		515.702	119.852	2.12627	-0.685681		365.721	70.5431	27.8816	0.834395
157.377	84.118	36.0118	1.16148		433.202	63.622	35.9759	1.19394		252.583	278.618	0.632197	-0.642485		541.849	205.728	0.627658	-0.829138		149.595	271.554	3.61988	-0.871257		233.449	258.285	67.6192	1.98229		554.018	176.185	26.5873	0.312011		147.916	83.7462	31.8452	1.30731		514.432	121.558	3.80201	-0.594212		344.027	88.0577	12.4962	-0.379883
193.167	80.1235	13.6046	-0.222984		400.537	78.6968	18.6659	0.0595322		253.184	278.813	1.67313	-0.588687		541.404	205.285	9.75324	-0.322931		146.445	273.338	4.71851	-0.771064		277.285	206.8	26.7521	0.0206413		550.934	149.777	4.53791	-1.29914		121.79	101.953	1.19985	-1.05077		516.53	124.729	0.514255	-0.773672		351.254	98.2525	42.0606	1.95346
204.946	86.9308	18.0629	0.0524766		383.359	86.0008	8.85174	-0.583638		253.534	280.449	1.39527	-0.603047		532.327	201.717	4.11839	-0.635503		142.237	271.204	11.6737	-0.136762		261.085	185.51	18.3457	-0.382872		550.252	145.291	37.093	1.07965		122.655	102.784	0.404981	-1.11193		516.519	125.244	1.61947	-0.713344		359.221	139.551	47.5252	2.38476
222.938	88.5312	36.4628	1.18935		374.865	88.4913	2.69792	-0.98693		253.229	281.81	1.25786	-0.610149		532.247	205.834	4.36958	-0.62157		131.124	267.631	21.3053	0.74162		243.839	191.766	17.688	-0.414444		533.368	112.263	18.5142	-0.27789		123.06	102.776	0.554072	-1.10046		515.76	126.674	2.02758	-0.691068		403.439	122.13	36.3259	1.50086
255.649	104.64	38.3946	1.3087		373.952	85.9526	0.367989	-1.13962		253.759	280.67	0.688608	-0.63957		536.48	206.918	0.588812	-0.831293		111.742	258.783	7.52507	-0.515111		227.065	197.38	30.5683	0.203817		523.158	96.8182	12.5812	-0.711413		123.121	102.225	0.376249	-1.11414		516.926	125.015	0.294359	-0.785674		425.916	93.594	48.1086	2.4308
282.537	132.048	27.2268	0.618682		373.59	86.0205	1.73989	-1.04971		253.095	280.854	0.335282	-0.657831		536.95	206.563	0.226389	-0.851397		105.447	254.66	16.182	0.274391		200.737	181.849	80.2807	2.59004		512.288	90.4826	34.9718	0.924663		123.164	102.598	0.458814	-1.10779		516.997	125.301	2.29856	-0.676277		473.864	97.5299	18.3837	0.0847883
290.792	157.993	53.0307	2.21302		374.472	84.5206	2.13993	-1.0235		253.421	280.934	0.611136	-0.643574		536.843	206.364	2.41011	-0.730264		94.5351	242.711	10.7445	-0.221503		131.659	140.943	52.2403	1.24409		481.759	73.4251	24.8177	0.182704		122.804	102.314	4.79573	-0.774075		517.417	127.561	3.03968	-0.635823		491.973	100.696	35.2044	1.41235
292.99	210.978	23.34	0.378532		373.447	86.399	4.57298	-0.864048		253.346	281.541	0.455906	-0.651597		536.252	208.701	3.33747	-0.678822		87.3783	234.697	6.70704	-0.589714		113.796	91.8515	32.5864	0.300688		457.243	69.5658	40.7146	1.34429		118.486	104.402	6.54812	-0.639233		515.31	125.37	0.3016	-0.785279		510.101	130.874	3.77068	-1.06853
276.493	227.489	17.9515	0.0455954		370.928	90.2155	22.3897	0.303574		253	281.244	2.35754	-0.553314		537.464	205.591	5.096	-0.581274		83.541	229.196	7.69076	-0.499999		90.6758	114.815	18.3095	-0.384609		417.622	78.9379	52.2233	2.18523		114.806	109.818	18.5013	0.280532		515.174	125.101	1.4212	-0.724167		512.74	128.181	10.4844	-0.538658
291.828	218.156	15.066	-0.132693		357.903	108.427	11.3125	-0.42237		253.614	278.968	0.72684	-0.637594		541.185	202.109	6.28733	-0.515189		77.7724	224.11	3.93175	-0.842815		78.9964	128.916	25.8402	-0.0231332		376.743	111.438	9.69382	-0.922396		104.196	124.975	30.107	1.17356		516.57	124.835	1.57441	-0.715804		513.563	138.633	5.82982	-0.906018
295.24	203.481	28.1198	0.67386		351.116	117.477	1.47428	-1.06712		253.666	279.693	0.433264	-0.652767		542.465	195.953	1.00428	-0.808247		75.4971	220.903	10.6896	-0.226512		79.0067	154.756	64.9517	1.85424		376.4	101.75	30.299	0.58322		90.7143	151.894	2.19512	-0.974186		516.347	123.276	2.16094	-0.683789		517.524	142.91	8.10156	-0.726723
295.961	175.371	22.9334	0.353406		351.622	116.092	5.66245	-0.792649		253.862	280.079	2.29802	-0.55639		543.466	196.038	1.3443	-0.789385		71.0427	211.186	13.8009	0.0572313		87.4358	219.158	59.3751	1.58656		358.303	126.051	39.1048	1.22666		90.6652	154.089	11.0342	-0.294039		516.011	121.141	1.97163	-0.694122		515.905	134.972	12.7054	-0.36337
287.323	154.126	40.1385	1.41645		348.45	120.783	0.90361	-1.10452		255.172	281.968	2.3897	-0.551652		542.96	197.284	2.71138	-0.713552		68.4909	197.623	7.83889	-0.486491		129.419	261.144	54.1553	1.33601		347.57	163.654	19.1321	-0.232742		90.6433	165.123	7.37447	-0.575647		514.371	122.235	7.10903	-0.413701		509.609	123.935	25.6963	0.661924
270.605	117.635	34.1002	1.04337		347.887	120.076	0.297011	-1.14427		256.905	283.613	1.86996	-0.578514		543.188	194.582	0.845921	-0.817031		65.4342	190.404	11.8629	-0.119509		181.833	274.767	70.2382	2.108		349.312	182.706	22.5111	0.0141606		90.2097	172.485	10.7151	-0.318593		513.665	115.161	2.45697	-0.66763		497.879	101.073	26.2367	0.704577
243.345	97.1483	18.8872	0.103407		347.874	119.78	0.263575	-1.14646		257.796	285.257	2.34323	-0.554053		543.51	193.8	7.89204	-0.426174		70.2975	179.584	7.49841	-0.517542		246.207	246.671	52.0432	1.23463		352.749	204.954	25.9771	0.267421		90.158	183.2	15.4268	0.0439583		512.309	113.112	2.25804	-0.678488		480.888	81.0813	20.3254	0.238036
226.949	87.7725	34.5959	1.074		348.092	119.929	1.92796	-1.03739		258.083	287.583	0.445881	-0.652115		536.228	190.759	2.61857	-0.7187		68.1662	186.773	17.4196	0.387257		278.268	205.676	36.4035	0.483913		363.68	228.519	10.3085	-0.877484		92.1309	198.5	46.2368	2.41471		511.626	110.96	14.0639	-0.0340785		462.841	71.7309	23.0036	0.449409
192.375	89.0074	25.1319	0.489246		348.84	118.152	13.6252	-0.27081		257.655	287.708	1.61277	-0.591806		536.661	193.341	2.8697	-0.70477		72.6769	203.599	17.5458	0.398761		285.814	170.063	66.7739	1.94171		370.362	236.368	23.3265	0.0737421		114.699	238.855	33.831	1.46012		500.019	103.018	8.46877	-0.339481		442.167	61.6429	16.8846	-0.0335284
167.244	88.7746	43.678	1.63514		347.638	131.724	4.16627	-0.890701		256.179	288.356	0.560507	-0.646191		538.306	195.692	3.11709	-0.691047		79.4546	219.783	34.0745	1.90615		266.63	106.104	84.5556	2.79524		386.243	253.455	1.11413	-1.54931		141.053	260.069	39.1063	1.86604		497.395	94.9662	29.0718	0.785115		425.315	62.6912	14.8844	-0.191393
173.186	132.046	56.5596	2.43105		348.379	127.624	4.6459	-0.859269		256.684	288.598	3.74242	-0.481739		537.867	192.606	1.89398	-0.758894		99.7784	247.133	14.1316	0.0873925		190.627	69.0479	44.7352	0.88384		386.931	254.33	11.5746	-0.784965		178.583	271.06	39.0644	1.86281		513.399	119.236	1.24957	-0.733535		411.004	58.5991	5.68387	-0.917537
228.531	143.707	63.4186	2.85485		347.448	123.073	2.16792	-1.02166		260.066	290.2	1.78226	-0.583046		539.411	191.51	4.66837	-0.604995		110.995	255.728	27.9893	1.3512		166.033	106.416	57.5613	1.4995		395.919	261.624	0.45871	-1.5972		217.378	266.483	43.6026	2.21202		514.561	118.774	6.81684	-0.42965		412.974	53.2676	13.4741	-0.302701
286.005	170.514	32.9008	0.969259		348.734	121.328	11.8971	-0.384061		261.847	290.259	2.65435	-0.537974		543.289	188.911	1.07649	-0.804241		135.699	268.885	7.92165	-0.478943		110.948	123.118	58.9415	1.56575		395.481	261.487	10.7574	-0.844679		255.285	244.936	7.6755	-0.552484		511.451	112.708	2.74445	-0.651938		399.603	54.926	12.0191	-0.417534
269.943	199.227	49.8352	2.01558		356.704	112.495	22.2968	0.297483		264.172	288.978	2.41807	-0.550186		542.232	188.706	0.918001	-0.813033		143.263	271.238	18.8173	0.51472		123.349	180.74	38.0156	0.561295		385.807	256.783	10.4552	-0.866765		258.289	237.873	34.0817	1.4794		510.801	110.042	2.30992	-0.675657		388.351	59.1528	27.9109	0.836712
272.363	249.004	33.0233	0.976831		368.784	93.7541	4.19503	-0.888817		263.335	286.71	3.79804	-0.478864		542.964	188.152	8.78314	-0.376744		161.678	275.11	5.75284	-0.676735		92.2269	202.572	68.3311	2.01646		378.286	249.52	13.0924	-0.674065		278.193	210.207	7.74783	-0.546918		509.699	108.012	2.19092	-0.682152		363.472	71.8036	26.7411	0.744387
251.026	274.208	27.1723	0.615317		369.231	89.583	1.37774	-1.07345		263.064	282.921	0.708922	-0.63852		540.263	179.794	14.1542	-0.078803		167.425	275.38	2.07878	-1.0118		130.233	259.358	68.3956	2.01955		369.092	240.199	11.4045	-0.797393		284.056	205.142	8.16586	-0.514752		508.904	105.97	2.15304	-0.68422		343.986	90.1171	20.064	0.217403
224.32	279.223	39.7029	1.38954		370.484	89.0112	8.31042	-0.619114		263.737	282.696	2.84025	-0.528366		538.771	165.719	22.4096	0.379133		165.597	276.371	5.89799	-0.663498		197.674	270.744	40.7126	0.690752		364.161	229.916	9.92165	-0.905748		285.755	197.155	4.92559	-0.764082		506.884	105.227	7.02894	-0.418073		357.526	104.924	15.6105	-0.134088
188.455	296.252	39.1352	1.35446		377.125	94.0075	32.9749	0.997276		266.221	284.073	1.51286	-0.59697		533.787	143.87	22.492	0.383702		159.701	276.538	5.54289	-0.695882		235.973	256.936	49.7547	1.12478		358.308	221.904	8.98282	-0.974349		288.125	192.837	3.69474	-0.858793		504.913	98.4797	1.27599	-0.732093		371.583	111.712	16.2347	-0.0848256
149.711	290.73	18.4281	0.0750403		354.046	117.56	16.2459	-0.0990623		266.929	282.736	3.51838	-0.493318		524.074	123.584	34.2881	1.03805		154.633	274.294	3.01077	-0.926807		270.181	220.806	41.7148	0.738859		353.856	214.102	22.3905	0.00534992		288.968	189.24	2.64322	-0.939705		503.738	97.9842	6.53243	-0.445175		380.814	98.3571	14.5357	-0.218914
167.599	295.161	23.6374	0.396904		345.937	131.637	49.9951	2.1127		269.665	280.523	8.27701	-0.247376		501.634	97.6582	26.6871	0.616413		151.966	272.898	2.89437	-0.937423		285.83	182.138	48.7437	1.07625		348.914	192.264	31.0062	0.634894		289.605	186.674	8.12908	-0.517582		500.397	92.3704	6.01524	-0.473405		393.1	90.5893	37.5855	1.60027
191.065	298.004	1.55097	-0.967737		338.455	181.069	44.711	1.7664		272.817	272.87	1.66343	-0.589188		479.124	83.3225	35.7286	1.11796		149.144	272.254	11.9794	-0.108883		281.043	133.63	29.2169	0.138953		347.112	161.31	15.2618	-0.515545		289.841	178.549	11.7235	-0.240999		495.284	89.2016	2.48217	-0.666254		428.318	103.718	25.6948	0.661811
190.823	296.472	30.0345	0.792162		352.707	223.448	40.6277	1.4988		271.837	271.526	5.11096	-0.411008		444.603	74.1145	37.6079	1.2222		137.491	269.477	13.4692	0.0269842		259.416	113.986	45.4901	0.920075		350.531	146.436	8.11299	-1.03791		283.672	188.518	12.517	-0.179944		494.628	86.8078	5.59442	-0.496375		453.379	109.39	40.8205	1.85559
160.933	293.52	34.939	1.0952		376.436	256.426	27.2473	0.621919		267.902	268.264	2.19548	-0.56169		407.105	76.9964	23.7765	0.454958		124.869	264.775	16.4287	0.296887		214.211	108.894	40.894	0.699458		351.958	138.45	27.3727	0.369395		285.592	200.886	10.1748	-0.360167		490.125	90.1279	12.5136	-0.118698		493.543	116.683	10.7874	-0.514744
128.842	279.705	9.44041	-0.480276		398.434	272.505	1.75857	-1.04849		265.723	268.527	0.756726	-0.636049		385.514	86.9532	45.5152	1.66083		110.906	256.118	13.753	0.052864		173.32	109.309	57.4616	1.49471		364.856	114.306	28.7145	0.467439		286.262	190.734	14.7484	-0.00823842		499.935	97.8972	18.287	0.196439		503.914	119.649	2.48904	-1.16969
120.559	275.175	12.0824	-0.317039		398.866	274.209	28.9905	0.736158		265.839	269.275	3.73391	-0.482179		376.904	131.647	55.5175	2.21567		101.519	246.066	11.9676	-0.109963		117.382	122.453	52.0268	1.23384		384.621	93.4765	29.3938	0.517078		287.036	176.006	16.5744	0.132261		510.838	112.578	14.1682	-0.028384		506.037	120.949	11.1282	-0.487846
111.448	267.239	15.578	-0.101056		426.134	284.055	13.339	-0.289565		263.18	271.897	2.45672	-0.548188		423.033	162.54	61.6072	2.55347		90.5864	241.199	3.93156	-0.842833		79.0628	157.645	65.8568	1.89769		408.623	76.5088	37.8506	1.13501		286.943	159.432	27.2918	0.956941		513.234	126.542	11.3655	-0.181364		502.768	110.311	20.2049	0.228518
100.881	255.793	17.8731	0.0407514		439.089	287.23	3.55046	-0.931058		264.975	270.219	0.109354	-0.669508		425.973	224.077	64.2229	2.69857		88.3348	237.976	24.2706	1.01205		116.905	211.544	67.1469	1.95961		425.603	110.337	52.75	2.22371		279.433	133.193	43.3576	2.19316		518.105	136.811	2.9583	-0.640265		510.812	128.846	33.7842	1.30026
91.8392	240.376	23.3536	0.37937		438.846	290.772	5.1758	-0.824542		265.008	270.115	6.5582	-0.33621		453.86	281.929	10.4057	-0.286741		76.403	216.841	6.00728	-0.65353		161.864	261.418	40.2187	0.667045		386.194	145.4	32.7096	0.759364		254.642	97.6224	33.4299	1.42925		519.349	134.127	1.33077	-0.729103		514.806	162.393	26.5599	0.730085
80.8156	219.788	7.18494	-0.619634		433.751	289.865	1.30316	-1.07834		270.335	273.94	3.32198	-0.503468		443.663	284.002	27.0537	0.636749		72.6303	212.166	10.3538	-0.257137		200.368	273.036	1.21045	-1.20538		373.513	175.552	49.0947	1.95662		225.994	80.394	19.5847	0.363897		518.021	134.203	1.17011	-0.737872		507.077	187.804	20.5214	0.253503
77.3204	213.511	3.03883	-0.875807		434.825	290.602	1.33812	-1.07604		268.888	270.95	12.9296	-0.00691598		416.708	281.692	3.20933	-0.68593		68.4779	202.681	16.7289	0.324264		199.852	274.131	1.12794	-1.20934		380.161	224.194	39.5703	1.26068		206.971	75.7358	29.1515	1.10004		518.14	133.039	2.8011	-0.648846		501.835	207.644	18.8841	0.124276
77.8744	210.523	25.8165	0.531543		436.153	290.768	1.40297	-1.07179		280.624	265.522	11.9566	-0.0572045		416.915	284.894	10.1711	-0.299751		66.8802	186.029	10.0505	-0.284796		200.91	273.738	2.71689	-1.13307		401.175	257.724	25.1184	0.204673		177.866	74.1005	28.8737	1.07866		519.745	130.743	5.73982	-0.488439		494.265	224.945	1.07549	-1.28125
98.4915	194.985	55.4891	2.36491		436.911	289.587	9.04897	-0.570713		268.9	263.172	0.355482	-0.656787		416.629	274.727	5.27212	-0.571504		62.7231	176.878	10.8317	-0.213554		198.476	274.945	0.403044	-1.24413		422.057	271.684	14.3301	-0.583627		150.021	81.7412	12.2697	-0.198969		514.629	128.142	6.60388	-0.441275		493.48	225.68	0.3111	-1.34158
146.959	167.966	60.4728	2.67284		445.905	288.598	7.23712	-0.689453		269.075	263.482	3.59858	-0.489173		413.902	279.239	2.62606	-0.718285		65.2655	166.349	8.45872	-0.429963		198.636	274.576	1.12548	-1.20945		436.321	273.061	26.2124	0.284612		138.979	87.0908	2.82631	-0.925617		516.93	121.952	2.03382	-0.690727		493.177	225.749	11.8504	-0.430849
175.607	221.223	54.1362	2.28132		452.64	291.248	1.79567	-1.04606		272.64	263.972	16.7565	0.190873		414.352	281.827	2.58226	-0.720714		66.5926	157.995	15.8689	0.245833		197.815	273.805	4.06143	-1.06853		462.531	272.712	19.1793	-0.229294		136.19	86.6365	2.47408	-0.95272		516.401	123.916	2.52275	-0.66404		485.636	234.891	28.8437	0.910329
207.285	265.123	30.4174	0.815816		454.236	292.07	3.08355	-0.961657		280.373	278.838	18.5088	0.281438		412.095	280.572	13.6645	-0.105968		68.4199	142.232	7.07515	-0.556143		201.857	274.209	4.43364	-1.05066		481.295	268.745	15.0831	-0.528602		137.905	84.8533	1.15998	-1.05384		515.447	126.251	2.2108	-0.681067		462.093	251.554	2.10343	-1.20012
227.746	287.63	61.0827	2.71052		457.32	292.056	4.97775	-0.837521		287.824	295.781	36.3979	1.20601		398.57	278.627	2.38178	-0.731835		70.2209	135.39	19.7227	0.597291		206.29	274.204	1.94126	-1.1703		467.58	275.021	11.8297	-0.766326		137.457	83.7833	14.515	-0.0261985		516.2	124.172	5.50453	-0.501282		460.014	251.879	0.412114	-1.33361
275.999	250.177	59.6373	2.62121		462.128	290.769	24.3803	0.434026		320.901	310.971	43.094	1.55208		396.217	278.256	9.21247	-0.352928		79.2695	117.866	6.53486	-0.605416		207.48	272.67	0.848184	-1.22276		455.925	277.046	10.4838	-0.864672		127.712	94.5411	32.637	1.36824		516.315	118.669	6.19158	-0.46378		460.272	252.2	17.8697	0.0442211
295.105	193.683	54.5491	2.30684		485.463	283.704	17.0034	-0.0494195		363.002	301.774	33.3595	1.04897		388.194	273.728	15.1795	-0.02193		78.6588	111.359	0.839238	-1.12485		207.767	271.871	3.45521	-1.09763		445.442	277.147	20.7451	-0.11488		106.922	119.7	42.0229	2.09046		512.836	113.547	1.41986	-0.72424		443.363	257.979	12.2618	-0.398377
284.946	140.088	5.78945	-0.705856		501.43	277.861	6.85861	-0.714259		394.393	290.486	39.3036	1.35618		375.539	265.346	25.0605	0.526184		78.2839	110.609	3.10932	-0.91782		205.158	274.137	7.59308	-0.899005		424.935	274.007	13.5002	-0.644264		91.0322	158.603	13.3031	-0.119455		512.281	112.241	2.4306	-0.669069		431.13	258.828	11.5551	-0.454155
282.567	134.81	6.66957	-0.651476		496.948	283.052	8.78061	-0.5883		374.689	256.479	61.6833	2.51284		358.869	246.634	53.9861	2.13072		79.749	107.866	2.09444	-1.01038		197.625	275.086	4.14488	-1.06452		412.539	268.662	7.55888	-1.0784		89.8331	171.852	41.1317	2.02189		510.751	110.352	5.00682	-0.528449		419.799	261.091	28.4539	0.879566
278.629	129.427	21.5003	0.264863		504.044	277.88	20.2564	0.163765		313.228	251.254	40.002	1.39227		334.799	198.311	50.8076	1.9544		80.8372	106.076	4.54426	-0.786956		193.656	276.283	3.49191	-1.09586		405.652	265.545	12.0253	-0.752032		97.0566	212.344	40.4778	1.97157		506.81	107.263	9.75716	-0.269156		391.483	258.29	16.9604	-0.0275441
265.541	112.369	23.4852	0.387501		520.65	266.281	4.0909	-0.895641		281.722	226.605	56.1289	2.22577		338.927	147.671	58.3627	2.3735		80.4842	110.607	4.18774	-0.819469		190.255	277.071	1.86692	-1.17386		394.482	261.091	18.9874	-0.243316		120.944	245.022	13.1217	-0.13341		503.766	97.9931	8.81556	-0.320552		376.092	251.166	30.1308	1.01192
246.779	98.2441	18.8656	0.102076		523.046	269.597	0.945506	-1.10177		225.598	227.3	10.1649	-0.149804		370.207	98.3989	65.6697	2.77882		81.111	106.466	2.07981	-1.01171		191.999	276.405	2.71227	-1.13329		381.07	247.651	20.342	-0.144337		131.836	252.339	15.0067	0.0116343		497.228	92.0797	9.40494	-0.288382		351.081	234.363	41.1889	1.88467
230.874	88.0977	31.2568	0.867683		522.518	270.382	0.333961	-1.14185		215.51	228.553	14.5227	0.0754218		432.565	77.8077	10.8818	-0.260328		82.3257	108.155	2.27275	-0.994113		189.331	275.917	1.35473	-1.19845		395.6	233.415	30.0848	0.56757		144.08	261.017	24.6123	0.750763		487.955	93.6493	8.38942	-0.343813		327.534	200.568	37.124	1.56385
200.435	80.9966	35.4921	1.12936		522.53	270.716	2.475	-1.00154		207.583	216.385	41.7015	1.48011		441.618	83.8456	16.9772	0.0777893		80.0775	107.822	3.15157	-0.913966		188.116	276.517	9.28409	-0.817835		425.676	232.684	38.281	1.16646		167.085	269.764	0.702095	-1.08907		483.14	86.7793	23.1815	0.463602		317.272	164.891	31.0616	1.08538
165.026	83.4288	26.6274	0.58165		524.154	268.849	1.90657	-1.03879		199.765	175.423	43.3396	1.56477		457.46	77.7426	10.454	-0.284056		81.7121	105.127	1.63653	-1.05214		178.912	277.734	7.38991	-0.908757		452.91	259.586	15.8142	-0.47518		167.514	269.207	3.83836	-0.847742		465.161	72.1449	45.9347	1.70557		318.63	133.859	29.4168	0.955563
140.702	94.2611	47.9077	1.89648		525.491	267.489	2.53132	-0.997848		207.291	132.742	32.4964	1.00436		447.189	75.7979	8.01532	-0.419336		82.7292	103.845	5.90629	-0.66274		172.23	274.578	14.4254	-0.571049		448.108	274.653	13.6131	-0.636011		168.525	272.91	10.0059	-0.373167		421.486	57.9165	25.5515	0.592965		332.643	107.994	26.3185	0.711031
103.277	124.17	31.7082	0.895571		527.901	266.717	3.17718	-0.955521		220.631	103.11	29.8657	0.8684		441.269	70.3944	0.571691	-0.832243		79.8376	108.995	3.09139	-0.919454		157.805	274.537	8.27643	-0.866204		461.719	274.878	1.89849	-1.492		178.421	274.393	3.92836	-0.840817		396.162	61.3196	33.8386	1.04531		345.764	85.1794	39.0334	1.71455
89.2441	152.604	49.2347	1.97848		529.904	264.25	1.73711	-1.0499		238.585	79.2426	41.3421	1.46153		441.536	69.8889	13.9592	-0.0896242		81.0808	106.165	5.52928	-0.697123		149.99	271.811	7.45665	-0.905554		460.546	276.37	15.2128	-0.519128		182.253	273.529	23.1507	0.638294		369.034	81.5467	27.6298	0.706405		378.678	64.1969	34.7824	1.37904
82.6813	201.399	47.2932	1.85852		531.177	263.068	1.53871	-1.0629		270.084	52.466	14.5621	0.0774592		441.301	83.8461	10.6989	-0.270476		84.3468	101.703	1.56003	-1.05911		156.637	275.191	6.09878	-0.970732		445.414	277.942	12.3783	-0.726244		205.217	270.596	5.98659	-0.682441		390.084	99.4439	0.377829	-0.781118		412.706	56.9905	29.8346	0.988534
115.343	235.603	44.118	1.66233		530.162	264.225	0.878717	-1.10615		283.938	47.9796	9.31652	-0.193651		436.91	74.0898	17.5136	0.107543		84.967	100.272	11.3807	-0.163484		162.734	275.296	3.87476	-1.07749		433.039	277.658	12.7777	-0.697058		211.198	270.336	16.207	0.103993		389.968	99.0842	0.146408	-0.79375		441.824	63.4885	40.6381	1.84119
128.642	277.669	38.1778	1.29531		530.447	263.393	2.72375	-0.985237		290.907	41.797	15.8447	0.143747		454.199	76.8812	38.442	1.26847		94.7389	94.438	1.65604	-1.05036		166.439	276.433	9.13261	-0.825107		420.796	274.002	8.30609	-1.0238		226.529	265.081	23.5539	0.669323		390.073	98.9819	0.320815	-0.78423		477.294	83.3208	34.3931	1.34831
164.507	290.754	50.1294	2.03375		532.487	261.589	4.87101	-0.844516		277.291	49.9003	2.92305	-0.524087		490.32	90.0376	3.52438	-0.668454		96.0966	95.3862	19.8295	0.607035		175.495	277.611	11.5402	-0.709539		413.103	270.869	19.8789	-0.178174		246.479	252.559	17.1674	0.177891		390.334	99.1678	0.574665	-0.770374		499.953	109.195	32.2084	1.17589
214.289	284.864	59.9695	2.64174		529.764	265.628	3.01595	-0.966088		275.421	52.1469	6.37076	-0.345897		493.415	88.352	17.548	0.109451		111.152	82.4805	8.72888	-0.405325		187.027	277.174	9.52433	-0.806304		395.644	261.364	30.3881	0.589735		259.772	241.696	19.7903	0.379717		389.969	98.724	0.676655	-0.764807		513.046	138.622	29.1094	0.931298
268.145	258.484	9.368	-0.48475		531.357	263.067	2.31596	-1.01196		272.916	58.0044	4.95749	-0.41894		479.044	98.4223	12.1888	-0.187826		115.35	74.8274	15.9905	0.256921		196.52	276.407	1.91796	-1.17141		373.796	240.243	22.5256	0.0152172		272.907	226.893	12.128	-0.209873		389.334	98.491	0.151055	-0.793497		517.234	167.428	1.24969	-1.2675
273.769	250.991	40.1803	1.41903		529.771	264.755	3.27993	-0.948788		274.77	53.4065	10.4335	-0.135923		481.064	86.4019	19.5564	0.22086		105.137	87.1317	8.97006	-0.383329		198.4	276.024	13.8352	-0.599379		359.643	222.718	31.0216	0.636018		279.878	216.968	1.57811	-1.02166		389.325	98.3402	0.0259103	-0.800327		518.472	167.595	6.2501	-0.872848
245.179	279.224	42.5138	1.56322		532.032	262.379	0.567011	-1.12658		283.278	47.3682	22.3874	0.481896		498.305	95.6313	12.4925	-0.17098		101.551	95.3539	11.1837	-0.181452		210.674	269.641	29.3245	0.144116		349.55	193.385	22.8868	0.0416135		279.14	215.573	5.67712	-0.706255		389.319	98.3654	0.332305	-0.783603		518.857	161.357	3.85027	-1.06225
206.036	295.815	30.5563	0.824404		531.531	262.114	0.734586	-1.1156		303.563	37.8963	28.7887	0.812738		508.007	103.501	1.92147	-0.757369		92.6477	102.122	12.9402	-0.021263		236.419	255.6	19.2628	-0.338854		346.741	170.671	16.1198	-0.452849		281.531	210.424	10.4699	-0.337465		389.594	98.1789	0.634195	-0.767125		519.14	157.517	6.65437	-0.840941
175.52	297.381	35.5448	1.13262		532.259	262.216	3.3759	-0.942498		331.442	30.7152	21.9515	0.459368		509.677	104.451	19.5176	0.218709		82.6125	110.291	3.11999	-0.916847		252.321	244.729	6.19788	-0.965976		345.924	154.572	18.6915	-0.264935		285.817	200.871	6.22368	-0.664198		390.17	98.4458	0.0144592	-0.800952		515.915	151.696	25.5751	0.652361
141.462	287.209	53.8083	2.26106		535.127	260.436	3.31453	-0.94652		353.286	28.5408	32.0239	0.97994		520.746	120.527	16.8004	0.067984		79.7427	111.515	4.9746	-0.747709		257.552	241.405	23.3801	-0.141217		350.938	136.566	13.4674	-0.64666		286.43	194.678	15.9323	0.0828592		390.163	98.4331	0.321885	-0.784172		509.399	126.965	20.4845	0.25059
100.027	252.88	62.3576	2.78929		536.607	257.47	1.0545	-1.09463		384.876	33.7923	3.00485	-0.519859		531.972	133.026	3.23371	-0.684577		82.3524	107.28	3.67006	-0.866681		270.27	221.786	47.938	1.03758		354.749	123.649	21.6394	-0.0495353		289.423	179.029	15.4228	0.043653		389.856	98.5306	0.0616052	-0.798379		500.415	108.556	22.0288	0.372471
79.961	193.839	67.5937	3.11281		536.178	258.434	1.13694	-1.08923		387.879	33.6869	13.2753	0.010951		534.227	135.344	17.1734	0.088673		79.1653	109.1	6.67796	-0.592365		283.798	175.797	33.4572	0.34249		368.397	106.856	10.0089	-0.89937		287.571	163.718	12.6691	-0.168239		389.849	98.5918	20.6052	0.322976		488.778	89.8519	2.27966	-1.18621
113.119	134.937	65.4851	2.98253		535.112	258.83	2.61673	-0.99225		400.62	37.4166	14.2563	0.0616529		537.086	152.277	23.5565	0.442754		80.7064	115.598	4.67331	-0.775186		281.675	142.407	60.7023	1.65027		373.113	98.0273	26.6301	0.315137		286.254	151.118	11.0675	-0.291477		405.649	111.818	2.99445	-0.638293		490.941	89.1305	6.74401	-0.833866
156.431	85.8213	62.8903	2.82221		533.017	260.398	2.0582	-1.02885		413.974	42.406	22.6103	0.493414		539.507	175.709	15.5099	-0.00360005		76.8953	118.302	6.25228	-0.631186		245.819	93.4261	21.3419	-0.239055		396.26	84.861	26.9987	0.342066		284.378	140.21	13.3077	-0.119097		404.102	114.382	3.41442	-0.615369		486.204	84.3295	15.1757	-0.168407
219.309	84.5957	27.3625	0.627065		535.026	259.951	2.54334	-0.99706		434.028	52.849	4.71983	-0.431223		539.291	191.218	25.3844	0.544146		76.0091	124.492	37.0732	2.17963		229.076	106.661	55.5099	1.40103		414.873	104.419	58.4384	2.63936		279.578	127.798	12.7296	-0.163585		403.209	117.677	14.1565	-0.0290214		472.6	77.6058	33.1689	1.2517
244.655	94.9056	35.6828	1.14115		536.532	257.901	1.31232	-1.07774		437.198	56.3459	3.78477	-0.47955		532.879	215.779	4.66468	-0.6052		66.4278	160.305	34.9201	1.98327		246.732	159.289	43.5628	0.827564		385.813	155.119	41.8606	1.42802		273.596	116.562	12.7194	-0.164371		416.287	123.098	24.1256	0.515135		442.826	62.9867	3.14673	-1.11778
272.032	117.792	2.28723	-0.922246		535.661	258.883	0.292277	-1.14458		434.316	53.8928	10.4485	-0.135148		532.659	220.438	27.7136	0.673354		70.0279	195.039	21.642	0.772329		282.443	184.237	42.4252	0.77296		401.607	193.886	15.1992	-0.520116		264.464	107.708	4.60456	-0.788785		439.625	116.982	59.6475	2.45407		442.24	59.895	13.9588	-0.264443
273.029	119.85	11.5243	-0.35152		535.44	259.073	1.00926	-1.0976		442.005	60.9674	6.57575	-0.335303		518.159	244.056	27.3125	0.651102		77.017	215.522	33.5158	1.8552		270.473	143.536	50.4789	1.15954		394.436	207.287	41.1965	1.3795		262.404	103.59	6.02843	-0.679222		493.88	141.765	76.2294	3.35918		428.282	59.8342	27.6262	0.814238
267.172	109.925	20.9936	0.233558		534.589	259.617	1.74453	-1.04941		447.966	63.7437	18.2974	0.270511		498.703	263.225	17.9744	0.133106		96.6939	242.653	29.2733	1.4683		249.079	97.8146	23.9472	-0.113996		407.881	246.228	11.9004	-0.761161		259.201	98.4832	1.14107	-1.05529		453.233	77.277	79.9128	3.56023		400.656	59.7382	23.1845	0.463683
251.07	96.4552	44.7769	1.70304		533.511	260.988	4.26905	-0.883966		462.102	75.3609	6.17484	-0.356023		483.98	273.536	8.42217	-0.396767		119.38	261.155	16.8115	0.331794		226.152	104.728	36.3925	0.483384		403.124	257.136	24.5871	0.165857		258.247	99.1094	22.2754	0.57094		373.717	69.3276	75.4935	3.319		378.171	65.3939	35.5894	1.44273
208.574	82.3456	40.5303	1.44066		536.4	257.845	0.74675	-1.1148		462.5	81.5229	11.1472	-0.0990367		491.234	269.255	21.2913	0.3171		134.352	268.8	9.74117	-0.313006		189.955	100.957	48.5125	1.06515		422.147	272.713	21.9234	-0.0287825		239.557	86.9904	11.5464	-0.254626		327.418	128.957	43.0903	1.55031		348.141	84.4934	36.1823	1.48953
168.064	83.6364	3.58885	-0.841824		537.097	257.577	7.04009	-0.702365		471.014	88.7186	20.672	0.393239		508.302	256.527	40.4173	1.37804		144.003	270.12	0.126095	-1.18988		195.694	149.129	56.4001	1.44376		443.546	277.48	12.605	-0.709674		229.263	81.7607	8.65983	-0.476742		327.733	172.047	44.6963	1.63797		325.869	113.008	41.8124	1.93387
164.895	81.9519	16.5645	-0.040105		538.04	250.6	12.1529	-0.367294		481.773	106.37	14.6991	0.0845368		531.73	223.593	49.5985	1.88734		144.095	270.206	7.34211	-0.531796		239.5	184.653	11.7392	-0.69999		456.151	277.459	19.7376	-0.188502		221.196	78.6102	9.61853	-0.402973		354.57	207.789	12.2323	-0.134053		334.135	153.995	10.317	-0.55187
148.66	85.241	16.263	-0.058732		546.986	242.374	1.96482	-1.03497		490.351	118.307	3.25946	-0.5067		539.915	174.674	46.5806	1.71993		151.366	271.228	3.21033	-0.908608		251.073	186.62	37.7607	0.549058		475.791	275.493	10.2299	-0.883227		218.19	87.7467	38.9622	1.85495		353.15	219.939	14.4417	-0.0134531		323.846	153.245	12.3599	-0.390637
133.901	92.0712	15.9091	-0.0805965		547.67	244.216	1.06166	-1.09416		491.557	121.335	8.45708	-0.23807		527.89	129.673	52.9242	2.07181		148.156	271.212	23.6294	0.953582		260.659	150.096	45.9831	0.943738		485.596	272.576	3.11906	-1.40281		255.624	98.5515	23.1416	0.637593		362.543	230.909	31.2487	0.903941		325.646	141.017	21.6831	0.34519
120.472	100.601	11.6925	-0.341128		548.519	243.578	2.50338	-0.999679		484.949	116.057	22.2142	0.472945		491.662	91.0917	53.9909	2.13099		125.521	264.429	9.20879	-0.361558		261.857	104.129	98.8092	3.47942		488.46	271.343	18.1546	-0.304171		270.89	115.944	23.3558	0.654077		391.348	243.022	70.6591	3.05512		338.856	123.822	16.1863	-0.0886386
111.508	108.109	5.97579	-0.694342		548.898	241.103	1.96016	-1.03528		496.617	134.96	10.1732	-0.149374		440.708	73.2407	49.0037	1.85434		117.109	260.682	16.5225	0.30544		170.104	67.458	84.0133	2.76921		504.416	262.682	15.7096	-0.482821		280.334	137.305	25.2366	0.798797		461.99	244.581	64.8645	2.73883		323.185	119.77	9.09636	-0.648209
106.746	111.718	8.01443	-0.568382		550.06	239.525	2.34017	-1.01038		488.004	140.375	52.7617	2.05174		392.466	81.8475	46.937	1.7397		104.833	249.623	7.72988	-0.496432		95.2681	105.639	73.4905	2.26411		517.655	254.225	9.34396	-0.94796		286.25	161.838	19.3911	0.349005		508.983	199.871	29.3707	0.801431		325.736	111.039	12.3413	-0.392102
101.394	117.684	1.57748	-0.966099		548.764	241.473	2.08494	-1.0271		475.854	191.719	63.7866	2.62154		355.649	110.962	61.5574	2.55071		99.0122	244.537	18.9506	0.526877		86.0072	178.544	38.7527	0.596673		524.186	247.542	12.4132	-0.72369		285.852	181.225	38.0892	1.78778		517.93	171.895	24.2783	0.523467		332.012	100.413	11.6974	-0.442926
100.996	119.21	0.319195	-1.04384		550.631	240.546	1.71497	-1.05135		469.891	255.226	47.23	1.76584		333.113	168.246	16.8761	0.0721815		88.6331	228.681	27.9352	1.34626		90.5685	217.027	52.3806	1.25082		532.788	238.592	4.20854	-1.3232		275.054	217.752	26.9399	0.929861		517.618	147.619	7.10169	-0.414102		325.287	109.983	16.9201	-0.0307263
100.838	118.933	5.08987	-0.749081		549.417	241.758	2.28127	-1.01424		428.196	277.411	42.7402	1.5338		332.89	185.12	23.6745	0.449297		114.911	219.202	37.2103	2.19213		123.28	257.937	54.5194	1.35349		535.499	235.374	13.3041	-0.658596		257.149	237.88	40.4754	1.97138		519.656	140.816	5.31914	-0.511401		319.911	126.027	29.2347	0.941191
104.102	115.027	5.41883	-0.728755		550.561	239.784	1.50791	-1.06492		398.775	246.408	89.9478	3.97364		338.492	208.122	34.5029	1.04996		146.132	239.447	37.2412	2.19495		175.584	273.321	81.4019	2.64386		541.065	223.29	19.0424	-0.239295		225.907	263.613	32.6969	1.37285		519.563	135.498	3.02467	-0.636643		318.005	155.199	16.9073	-0.0317405
108.155	111.43	14.9056	-0.142601		551.237	238.436	3.67619	-0.922819		322.683	198.444	71.652	3.02805		332.238	174.191	60.1978	2.47529		165.848	271.041	14.5833	0.128589		251.936	245.095	47.6416	1.02335		549.128	206.039	2.70073	-1.43338		194.234	271.732	35.4748	1.58661		517.742	133.083	2.06228	-0.689174		318.296	172.104	18.3267	0.0802843
119.073	101.282	16.7885	-0.0262616		553.189	235.321	12.3372	-0.355221		269.348	150.596	69.4592	2.91472		351.006	116.994	59.1092	2.4149		179.947	274.768	14.0876	0.0833804		277.702	205.022	3.66972	-1.08733		550.324	203.617	4.81506	-1.27889		159.005	267.565	34.7151	1.52815		517.806	131.021	5.74358	-0.488234		322.497	189.943	31.7782	1.14193
133.209	92.2263	3.94153	-0.820033		555.26	223.159	22.0491	0.281249		255.137	82.6063	17.5908	0.233993		397.634	80.6654	51.5804	1.99727		193.996	273.723	9.61579	-0.32444		274.852	207.334	2.56219	-1.14049		551.326	198.908	32.9972	0.78038		128.586	250.835	35.4882	1.58763		518.685	125.345	6.09297	-0.469162		337.182	218.124	15.9566	-0.106772
136.829	90.666	6.87314	-0.638899		559.243	201.472	18.8041	0.0685907		263.091	66.916	4.76375	-0.428953		449.114	77.4538	27.2977	0.650279		203.398	271.707	18.7467	0.508285		277.272	208.176	11.8577	-0.694302		554.255	166.041	23.0705	0.0550355		104.583	224.697	8.10593	-0.519363		513.366	122.372	1.60852	-0.713942		347.818	230.019	9.91967	-0.583231
142.799	87.2611	13.8272	-0.209229		564.071	183.298	31.9808	0.932124		264.244	62.294	16.0242	0.153022		421.946	74.8042	1.84623	-0.761543		221.161	265.713	5.15019	-0.731696		270.897	198.178	12.4911	-0.663896		548.998	143.577	32.7149	0.759753		101.007	217.422	16.0692	0.0933899		514.071	123.818	4.94197	-0.531989		355.249	236.59	23.446	0.484322
130.913	94.326	16.9825	-0.0142758		560.497	151.518	13.8097	-0.258719		275.404	50.7954	4.90035	-0.421893		420.099	74.811	62.0779	2.57958		225.713	263.304	5.40107	-0.708816		259.304	193.527	40.1674	0.664582		534.484	114.258	26.6253	0.314785		91.8776	204.198	4.6616	-0.784396		516.612	128.057	6.07253	-0.470278		374.918	249.351	31.0896	1.08759
116.99	104.049	11.6982	-0.340773		555.989	138.465	6.9915	-0.705549		280.21	51.7537	8.98608	-0.210729		364.616	102.654	60.3943	2.48619		230.285	260.428	1.76693	-1.04024		273.131	155.815	41.2977	0.718838		516.326	94.785	4.705	-1.28693		88.8991	200.612	5.13907	-0.747656		516.818	134.126	2.7809	-0.649949		404.432	259.125	15.1653	-0.169224
107.882	111.39	1.6721	-0.960252		552.881	132.202	8.27701	-0.621303		286.731	45.5707	26.917	0.715999		334.461	154.981	17.1041	0.0848322		228.927	261.559	2.15638	-1.00473		263.335	115.695	26.6644	0.01643		513.015	91.4431	34.8487	0.915664		88.364	195.501	11.2729	-0.275675		518.153	136.565	8.45669	-0.340141		419.546	260.366	2.61369	-1.15985
106.778	112.646	2.57314	-0.90458		552.638	123.929	20.4157	0.174206		311.831	35.8499	41.1373	1.45095		332.317	171.95	1.88932	-0.759153		230.343	259.932	3.52528	-0.879884		239.501	127.65	35.8469	0.457197		482.342	74.902	1.85269	-1.49535		87.2206	184.286	8.30201	-0.504275		520.357	144.73	2.07432	-0.688517		419.465	257.754	21.7701	0.352054
105.006	114.513	0.241133	-1.04867		538.922	108.806	6.5072	-0.737288		352.336	28.6613	25.2165	0.628111		330.429	171.887	1.37684	-0.78758		233.45	258.266	6.30049	-0.62679		246.78	92.5502	61.1031	1.66951		482.282	73.0503	33.0547	0.784578		87.8498	176.008	12.102	-0.211876		519.851	146.741	0.575968	-0.770303		441.232	257.342	29.3418	0.949647
105.139	114.312	3.19744	-0.866007		538.716	102.302	32.6146	0.973662		377.369	31.6966	3.74469	-0.481621		330.476	170.511	0.640914	-0.828403		238.509	254.512	5.67192	-0.684115		187.713	76.9054	72.7855	2.23027		507.272	94.6864	43.9105	1.57781		88.1014	163.909	6.77122	-0.622066		520.035	146.196	6.14121	-0.466529		468.657	246.913	15.5041	-0.142484
102.64	116.305	19.0615	0.114177		511.825	83.8483	33.2016	1.01213		373.882	33.0623	5.57589	-0.386979		330.929	170.058	13.5223	-0.113854		242.956	250.991	1.19206	-1.09267		115.733	87.7018	64.4026	1.82789		538.855	125.193	27.4865	0.377714		90.8451	157.718	15.0183	0.0125295		519.46	140.081	2.82636	-0.647468		479.392	235.726	5.00566	-0.971065
93.0803	132.796	8.68772	-0.526782		479.472	76.3872	8.22308	-0.624838		379.396	32.2354	11.1017	-0.101386		337.144	158.049	8.59498	-0.387181		242.071	251.789	7.91666	-0.479398		75.4818	137.976	2.20965	-1.15741		543.677	152.253	44.5606	1.62532		95.8125	143.545	15.8389	0.0756667		519.191	137.268	8.81263	-0.320712		477.886	240.5	0.699681	-1.31091
96.3092	124.731	7.7528	-0.584547		475.487	69.1942	0.598158	-1.12454		390.053	35.3466	9.73053	-0.172254		332.915	150.566	0.663306	-0.827161		248.06	246.611	0.377375	-1.16697		75.3259	135.772	7.82602	-0.887824		549.196	196.471	38.0642	1.15062		97.9654	127.853	3.46968	-0.876111		518.143	128.518	1.32863	-0.72922		477.207	240.667	6.0689	-0.887149
102.267	119.77	24.3332	0.439896		475.496	69.7923	0.923773	-1.1032		399.421	37.9796	9.47574	-0.185422		333.538	150.794	2.14781	-0.744814		247.693	246.522	0.652366	-1.14189		81.5551	140.51	12.6503	-0.656254		534.55	231.604	43.2209	1.52742		94.6242	128.789	0.499325	-1.10467		516.954	127.924	6.12135	-0.467613		483.193	239.666	2.42711	-1.17457
120.006	103.114	12.8184	-0.27156		476.418	69.8609	0.156523	-1.15348		408.435	40.8986	8.28495	-0.246966		333.77	148.659	1.01083	-0.807884		247.472	247.136	6.07098	-0.647721		83.323	153.036	38.5745	0.588123		492.188	240.181	42.0844	1.44438		94.3871	129.229	9.27575	-0.429349		514.968	122.133	14.2961	-0.0214042		485.498	238.908	4.47223	-1.01316
131.14	96.7614	3.8855	-0.823494		476.354	69.718	0.254567	-1.14706		412.81	47.9345	3.3736	-0.500801		333.696	147.65	6.8579	-0.483539		252.024	243.119	0.835974	-1.12514		99.3104	188.141	55.4306	1.39722		468.261	274.801	12.6078	-0.709472		101.269	123.01	5.4005	-0.72754		510.364	108.599	12.7232	-0.107259		487.74	235.038	17.7544	0.0351191
134.971	96.1132	21.7806	0.282181		476.099	69.727	0.344945	-1.14113		414.809	45.217	12.4012	-0.0342263		338.523	152.522	12.6559	-0.161917		252.735	242.679	1.1713	-1.09456		118.765	240.046	32.6842	0.305385		455.771	276.519	7.66444	-1.07068		102.25	117.699	3.74019	-0.855296		502.396	98.6803	12.039	-0.144605		496.824	219.783	12.9538	-0.343763
153.039	83.95	29.8731	0.78219		476.423	69.845	0.657817	-1.12063		426.564	49.1685	18.1081	0.260728		333.112	163.963	0.218484	-0.851836		253.245	241.625	0.929077	-1.11665		147.339	255.914	50.5685	1.16384		448.11	276.296	14.9262	-0.540069		103.385	114.135	3.83706	-0.847842		492.314	92.1003	57.239	2.3226		504.997	209.733	16.7716	-0.0424467
182.286	77.8668	20.7374	0.217724		477.077	69.9143	5.64598	-0.793728		441.918	58.7678	2.02918	-0.570285		332.934	164.089	0.784017	-0.820465		252.624	242.316	1.03134	-1.10733		195.248	272.097	59.0868	1.57272		433.184	276.238	10.4522	-0.86698		106.154	111.479	7.7963	-0.543188		498.255	149.03	30.2656	0.85028		510.297	193.821	23.7342	0.507067
202.963	79.4522	5.97212	-0.69457		482.653	69.0278	11.9158	-0.382835		443.433	60.1181	16.4822	0.176694		332.335	164.595	1.05271	-0.80556		253.558	241.879	3.16226	-0.912992		248.762	247.047	36.6606	0.496253		422.987	273.944	3.51711	-1.37373		113.453	108.739	19.8907	0.387444		518.654	171.388	21.5787	0.376115		513.314	170.28	24.6956	0.582944
208.923	79.0742	34.3073	1.05616		493.674	73.5589	25.3867	0.49998		455.157	71.7026	0.492947	-0.649682		332.229	163.547	16.974	0.0776126		255.622	239.483	3.83422	-0.851709		270.344	217.413	24.6864	-0.0785173		420.428	271.53	28.1028	0.422744		128.115	95.298	33.9669	1.47057		512.12	191.953	45.9252	1.70504		514.884	145.634	4.06833	-1.04504
240.808	91.7355	15.9558	-0.0777122		512.763	90.2945	28.4909	0.703417		454.948	71.2561	3.30804	-0.504189		337.354	147.366	7.41387	-0.452699		258.297	236.736	0.594402	-1.14718		246.506	223.828	27.7343	0.0677848		394.897	259.785	20.5154	-0.131668		158.137	79.4108	37.4326	1.73725		485.605	229.452	15.6958	0.0549975		513.907	141.685	21.1435	0.302601
255.271	98.4753	20.6238	0.210706		524.334	116.33	51.7011	2.2245		457.005	73.8474	5.25351	-0.403641		336.391	140.014	2.85022	-0.70585		258.691	236.291	1.05231	-1.10542		237.437	250.038	46.8849	0.987026		378.64	247.272	11.089	-0.820447		195.251	74.532	29.245	1.10724		473.152	239.005	21.7416	0.385005		506.806	121.769	13.0855	-0.333373
270.868	111.968	3.99844	-0.816517		557.984	155.581	45.531	1.82014		461.123	77.109	17.0485	0.205964		335.592	142.75	0.328469	-0.845735		259.448	235.56	10.9902	-0.199094		193.522	266.459	36.4919	0.488157		369.875	240.48	29.3446	0.513481		223.393	82.4884	8.93596	-0.455495		452.847	246.777	32.0493	0.947639		502.389	109.452	11.2824	-0.475679
273.405	115.059	13.3562	-0.23833		557.808	201.112	38.0904	1.33252		473.984	88.3007	9.5166	-0.18331		335.266	142.708	0.560424	-0.832868		250.953	242.532	6.73551	-0.587117		157.52	260.498	37.1946	0.521888		355.977	214.635	27.6815	0.391963		232.154	84.2443	15.4309	0.0442716		481.971	233.401	20.0463	0.292469		497.155	99.4568	2.00278	-1.20806
280.12	126.605	15.5658	-0.101811		543.825	236.543	37.2524	1.2776		480.007	95.6686	19.813	0.348844		335.291	143.268	0.511513	-0.835581		250.826	235.798	20.6281	0.679868		120.593	256.047	30.3907	0.195295		347.441	188.302	25.9252	0.26363		216.937	81.6887	54.7996	3.0736		497.58	220.823	35.6088	1.14193		498.375	97.8685	7.17818	-0.7996
284.932	141.408	26.3915	0.567073		517.89	263.284	40.0392	1.46023		487.111	114.164	3.7467	-0.481517		335.257	142.758	1.86627	-0.760431		253.023	215.287	27.3874	1.2963		98.4457	235.236	36.9864	0.511894		346.847	162.384	23.3148	0.0728901		259.786	115.849	45.3064	2.34312		515.28	189.924	33.1292	1.00659		494.072	92.1231	22.2077	0.386588
293.769	166.276	4.76759	-0.768993		479.652	251.407	52.5829	2.28229		487.496	117.891	1.33044	-0.606398		335.163	144.622	0.402802	-0.841611		275.198	199.214	5.45937	-0.703499		77.8439	204.519	20.2472	-0.291598		351.609	139.56	26.9963	0.341897		285.745	152.981	49.9288	2.6988		520.323	157.181	5.94056	-0.477482		474.722	81.227	44.2166	2.12362
297.869	163.843	4.54479	-0.782759		439.469	285.322	27.922	0.666134		486.54	118.816	1.92516	-0.575661		334.804	144.439	0.269716	-0.848994		273.229	204.306	14.2933	0.102139		73.5244	184.738	23.6141	-0.129987		363.666	115.406	35.8955	0.992158		281.699	202.746	36.6237	1.675		521.968	151.473	9.5314	-0.281479		435.041	61.7197	39.9391	1.78603
295.825	159.784	2.03515	-0.937821		412.025	280.177	47.2141	1.93044		488.176	119.831	4.75662	-0.429322		334.725	144.697	0.944918	-0.81154		266.833	217.088	10.3364	-0.25872		73.3629	161.124	32.7238	0.307286		399.336	119.43	46.3283	1.75448		263.665	234.622	5.3008	-0.735211		519.875	142.174	4.33255	-0.565253		395.151	59.73	33.8151	1.30269
296.51	157.867	1.26937	-0.985136		372.873	253.79	45.7237	1.83277		489.423	124.422	3.32896	-0.503108		335.157	143.857	16.1047	0.0293904		262.063	226.258	9.3449	-0.349145		84.6015	130.391	28.6232	0.110455		416.248	162.561	22.8026	0.0354585		259.206	237.488	20.9364	0.467912		518.955	137.94	6.46899	-0.448638		367.206	78.7705	29.0582	0.927261
296.233	156.628	1.09265	-0.996055		347.89	215.494	27.4276	0.633729		492.31	126.078	6.12025	-0.358845		346.685	155.102	20.5393	0.275385		258.087	234.715	1.24555	-1.08779		110.273	117.731	19.5505	-0.32504		428.157	182.006	32.7982	0.765838		244.552	252.441	9.83943	-0.385975		518.038	131.537	1.72583	-0.707539		342.048	93.3108	23.6334	0.499117
295.404	155.917	1.94752	-0.943236		341.36	188.855	46.22	1.86529		491.3	120.042	13.5301	0.0241215		341.617	135.198	11.0142	-0.252985		259.33	234.638	8.84784	-0.394476		127.033	107.664	21.376	-0.237415		416.051	212.488	27.3859	0.370363		238.184	259.942	15.3899	0.04112		517.859	129.82	4.94168	-0.532004		341.982	116.944	35.7592	1.45613
295.4	153.97	0.555926	-1.02922		344.384	142.734	45.6303	1.82665		481.411	110.807	13.1238	0.00312101		346.102	125.138	3.78867	-0.653793		260.933	225.936	1.52109	-1.06266		145.086	119.11	48.0699	1.04391		436.126	231.115	28.3362	0.439803		223.74	265.255	17.5837	0.209927		516.563	125.051	6.34586	-0.455358		319.462	144.722	43.5696	2.07256
295.036	153.549	8.19567	-0.557184		374.302	108.282	22.5618	0.314854		472.664	101.024	35.8361	1.17697		345.096	121.486	0.979309	-0.809632		260.818	224.419	17.1246	0.360349		173.024	158.228	61.4452	1.68593		440.138	259.166	17.4466	-0.355902		206.825	270.055	23.9894	0.702831		517.673	131.299	16.3145	0.0887692		333.675	185.908	14.9636	-0.185144
291.535	146.139	0.825464	-1.01256		383.992	87.9063	43.4217	1.68191		437.371	94.8102	63.6966	2.61689		345.463	120.578	4.52059	-0.613193		271.324	210.896	5.82973	-0.669723		156.567	217.429	54.9625	1.37476		445.133	275.882	18.1068	-0.307664		182.94	272.297	4.22391	-0.818075		502.799	124.596	8.88224	-0.316912		319.567	180.92	3.33854	-1.10264
292.349	146.278	0.459321	-1.03519		426.94	81.5144	50.5615	2.14982		381.013	65.1274	73.8753	3.14296		348.142	116.937	1.30422	-0.791608		274.817	206.229	1.87695	-1.03021		115.115	253.521	2.37253	-1.14959		461.984	269.255	13.1084	-0.672896		178.881	273.464	18.7072	0.296379		510.228	119.726	3.40722	-0.615762		321.551	183.605	20.7037	0.267889
292.062	145.919	2.42206	-0.913915		475.53	67.5311	53.8484	2.36522		307.564	57.2052	94.86	4.22752		348.349	115.649	0.454202	-0.83876		276.07	204.831	1.54654	-1.06034		115.202	255.892	2.40001	-1.14828		451.719	277.408	16.5756	-0.419545		160.828	268.558	19.8784	0.386502		512.6	122.171	6.7257	-0.434625		328.248	203.196	2.49967	-1.16885
290.628	143.967	17.8009	0.0362927		521.558	95.4787	8.91674	-0.579379		274.408	146.082	93.6684	4.16593		348.517	115.227	1.29566	-0.792083		276.867	203.506	4.2467	-0.814092		116.992	257.491	12.8606	-0.646161		435.153	276.845	14.9472	-0.538534		143.002	259.761	13.3837	-0.113255		517.504	126.774	9.02575	-0.309079		330.739	202.977	33.618	1.28714
281.706	128.564	15.4626	-0.108188		529.089	100.254	24.8215	0.462943		292.529	237.981	13.0606	-0.000142128		349.321	114.211	10.4975	-0.281645		274.671	207.141	1.48643	-1.06582		127.723	264.578	18.0531	-0.396919		420.337	274.872	21.788	-0.0386796		130.641	254.629	22.6311	0.598315		517.589	135.8	4.47585	-0.557432		348.29	231.65	0.98539	-1.28836
272.98	115.799	24.1015	0.425584		510.991	83.2658	12.5121	-0.343758		300.059	248.652	44.136	1.60594		359.819	114.145	7.64219	-0.440034		275.698	206.066	6.39727	-0.617963		145.657	266.648	37.6685	0.544632		400.867	265.093	20.3542	-0.143441		113.067	240.371	20.5248	0.436239		518.505	140.181	2.82114	-0.647752		349.253	231.441	1.23199	-1.2689
253.838	101.154	4.26693	-0.799927		499.862	77.5484	43.6213	1.69499		327.871	282.923	28.6452	0.805317		361.317	106.651	4.55813	-0.61111		271.102	201.616	9.99132	-0.290193		182.528	274.36	18.2502	-0.387457		386.088	251.098	25.51	0.23329		102.14	222.996	10.584	-0.328685		519.097	142.939	0.73496	-0.761625		349.07	232.66	15.5651	-0.137673
251.872	104.942	5.28149	-0.737241		456.819	70.4652	44.3559	1.74313		356.429	280.682	56.9313	2.26724		363.655	102.738	19.8566	0.237512		278.761	195.201	2.9996	-0.927826		197.838	264.426	43.7645	0.837244		385.266	225.601	48.877	1.94072		96.1343	214.281	10.3156	-0.349336		519.625	143.45	3.42625	-0.614723		361.273	242.321	15.2059	-0.166022
248.357	108.883	14.8929	-0.143387		421.547	97.3598	56.6616	2.54958		412.238	291.928	47.6577	1.78795		378.047	89.0576	1.5183	-0.779734		279.14	192.225	17.7628	0.418554		239.039	249.668	55.9733	1.42328		349.685	192.091	33.8904	0.845641		91.2344	205.204	8.11785	-0.518446		520.5	146.763	14.1577	-0.028956		374.441	249.925	19.1888	0.148326
261.265	116.312	15.2325	-0.1224		470.189	126.42	35.1838	1.14203		454.134	269.212	9.53042	-0.182596		379.027	87.8976	13.7094	-0.103477		280.817	174.542	9.68274	-0.318334		274.088	206.027	52.4903	1.25609		348.489	158.221	46.4184	1.76106		88.8846	197.433	14.8903	0.00267404		517.166	160.523	3.9185	-0.587854		392.252	257.065	24.4947	0.567088
273.602	125.246	29.5442	0.761868		505.341	124.932	66.4674	3.19221		463.415	271.377	52.5115	2.03881		391.824	82.9808	14.9135	-0.0366855		281.816	164.911	19.4431	0.571796		283.44	154.377	59.6806	1.60123		370.754	117.492	26.621	0.314471		85.5248	182.927	4.7147	-0.78031		516.923	164.434	3.69215	-0.600209		416.612	259.635	34.6843	1.3713
291.085	149.062	3.29589	-0.859925		558.328	165.06	23.3567	0.366946		494.074	228.745	12.3852	-0.03505		404.156	74.5948	0.365348	-0.843689		279.183	145.647	5.97637	-0.656349		251.916	103.701	72.2441	2.20428		395.802	108.477	51.4003	2.12509		84.9577	178.247	3.60669	-0.865568		519.78	166.772	2.21649	-0.680756		451.004	255.145	11.9335	-0.424289
291.577	145.803	2.38902	-0.915957		552.635	142.408	7.4003	-0.678759		491.23	216.691	57.3925	2.29107		404.48	74.7645	2.91534	-0.702238		279.516	139.68	13.4731	0.0273404		189.513	67.3004	12.4274	-0.666953		447.068	104.759	73.2061	3.71843		84.9086	174.64	7.15055	-0.592877		520.958	164.894	1.7181	-0.707961		461.879	250.23	24.2711	0.549444
289.927	147.53	4.50501	-0.785217		552.381	135.012	51.6523	2.2213		446.282	181.003	63.653	2.61464		407.341	74.2043	16.3629	0.0437142		273.837	127.462	12.0416	-0.103207		183.077	56.6689	20.443	-0.282203		466.665	175.293	40.1687	1.3044		88.0309	168.207	11.0695	-0.291326		520.619	163.21	6.29469	-0.458152		482.74	237.825	23.08	0.455436
293.459	150.326	25.2019	0.493571		560.856	185.964	37.0536	1.26457		383.004	174.106	90.5976	4.00722		423.696	73.689	7.97259	-0.421706		269.292	116.311	15.7711	0.236916		163.428	62.3082	41.1537	0.711926		433.379	197.778	36.822	1.05985		89.6117	157.251	5.48696	-0.720887		522.602	157.236	3.8632	-0.590872		496.506	219.3	33.0962	1.24596
296.685	175.321	22.8773	0.349941		549.224	221.145	46.9833	1.91532		294.716	194.432	54.6725	2.1505		431.354	71.4721	2.26905	-0.738088		261.283	102.725	14.7047	0.139659		124.058	74.2936	28.0429	0.0825991		411.669	227.519	51.956	2.16569		89.7464	151.766	5.83432	-0.694158		522.48	153.375	4.89159	-0.534739		512.491	190.32	19.6963	0.188382
298.886	198.092	15.497	-0.106061		522.118	259.521	47.0771	1.92146		244.961	171.771	38.4165	1.31033		432.856	69.7714	0.748197	-0.822452		252.429	90.9841	16.9541	0.344798		101.589	91.0725	3.54835	-1.09315		452.172	260.06	19.2771	-0.222147		92.9559	146.894	27.3065	0.958073		522.551	148.484	2.94795	-0.64083		516.506	171.037	29.0765	0.928704
298.475	182.601	18.5903	0.0850632		481.022	282.486	50.1032	2.11978		208.141	182.733	14.578	0.0782806		432.108	69.776	1.65753	-0.77201		238.99	80.6483	16.3788	0.292331		98.8294	93.3036	8.78974	-0.841565		437.321	272.35	8.09058	-1.03954		105.486	122.632	24.9815	0.779166		521.349	145.792	5.11114	-0.522755		512.067	142.302	21.1862	0.305968
294.763	164.385	31.939	0.909836		430.96	284.515	25.6068	0.514406		215.172	195.503	53.1253	2.07053		433.586	69.0265	9.01094	-0.364107		225.376	71.5429	22.5189	0.852306		94.3819	100.885	16.6309	-0.465186		445.234	274.033	11.8754	-0.762987		120.087	102.362	17.5678	0.208707		520.252	140.8	6.98968	-0.420216		506.221	121.938	36.316	1.50008
283.093	134.654	44.8818	1.70952		406.651	276.467	39.9082	1.45165		239.43	242.767	18.7814	0.295526		436.574	77.5277	1.27349	-0.793313		204.038	64.3448	36.0084	2.08253		84.4927	114.256	1.28845	-1.20163		455.887	279.282	2.83917	-1.42326		132.591	90.0215	2.82233	-0.925923		521.062	133.857	2.33875	-0.674083		486.382	91.5198	14.1764	-0.247269
253.294	101.092	10.6908	-0.403019		372.778	255.364	37.0141	1.26199		229.332	258.603	2.95414	-0.52248		437.4	76.5581	6.42915	-0.507322		168.062	62.8254	30.2631	1.55856		84.8342	113.014	25.7344	-0.0282103		458.028	277.417	7.2325	-1.10224		132.868	87.2128	5.41176	-0.726673		518.735	133.622	4.79727	-0.539887		475.228	82.7699	11.2989	-0.474377
242.785	99.1283	19.2373	0.125042		351.633	224.985	40.5191	1.49168		229.321	261.557	10.9589	-0.108765		433.569	71.3947	3.20603	-0.686113		142.86	79.5798	40.9377	2.53207		78.905	138.056	9.60523	-0.802421		450.856	278.349	30.8742	0.625251		136.117	82.8845	5.28553	-0.736386		519.794	128.943	3.47438	-0.612096		467.195	74.8245	28.3431	0.870824
227.315	87.6942	12.9689	-0.26226		339.178	186.427	30.0704	0.806931		232.567	272.025	5.58473	-0.386522		430.364	71.4864	5.00394	-0.586381		113.085	107.675	32.6991	1.78072		72.0638	144.798	5.87338	-0.981552		420.583	272.284	36.286	1.02069		140.646	80.1611	25.7806	0.840657		517.532	126.306	1.76943	-0.705159		441.96	61.9201	2.01446	-1.20714
215.209	83.0422	11.1744	-0.373136		339.075	156.357	45.309	1.80559		236.947	275.49	13.3844	0.0165928		435.109	69.8966	3.48075	-0.670874		86.2544	126.366	32.8121	1.79103		72.7503	138.965	2.23371	-1.15626		388.918	254.564	45.5919	1.70067		165.966	75.3099	14.8379	-0.00135286		515.968	125.48	4.17663	-0.573764		443.092	60.2541	5.41874	-0.938462
204.067	82.1946	16.519	-0.0429129		355.91	114.292	52.8031	2.29672		250.227	273.822	34.8276	1.12484		431.628	69.89	8.58593	-0.387683		69.0195	154.288	31.766	1.69562		74.5233	137.607	11.5233	-0.710352		359.656	219.602	51.5448	2.13565		180.522	72.4269	15.0269	0.0131888		515.578	121.322	16.4018	0.0935351		448.467	60.9455	3.6998	-1.07413
220.466	84.1822	3.62431	-0.839632		400.514	86.0324	52.3976	2.27014		266.381	242.967	18.8031	0.296645		423.123	71.0661	0.173193	-0.854348		67.8169	186.031	27.7589	1.33018		79.542	127.234	18.4721	-0.376804		347.342	169.55	42.0203	1.4397		195.538	71.8691	42.0656	2.09375		499.182	121.779	1.29223	-0.731206		451.359	58.6381	1.82512	-1.22209
223.699	85.82	9.05181	-0.504286		447.683	63.2157	45.364	1.8092		275.933	226.771	41.5481	1.47218		423.109	70.8935	4.46206	-0.61644		75.5182	212.7	31.0698	1.63213		74.633	145.041	15.5836	-0.515455		358.081	128.925	34.8448	0.915381		235.449	85.1599	58.6984	3.3736		500.35	122.333	20.0777	0.294184		449.997	57.4231	13.0875	-0.333213
214.938	83.5453	20.7902	0.220985		492.319	71.3132	39.6589	1.43531		258.707	188.962	43.6605	1.58136		418.762	71.9003	17.9787	0.133347		92.7323	238.565	23.9854	0.986047		70.5099	160.07	8.11032	-0.874177		380.436	102.196	44.69	1.63477		276.79	126.83	26.0473	0.861183		514.732	136.343	6.00798	-0.473802		436.918	57.8929	12.5115	-0.378674
234.153	91.4813	19.937	0.16827		524.599	94.3531	19.1872	0.0936984		217.091	175.758	11.697	-0.0706187		402.358	79.2583	18.1861	0.14485		110.463	254.718	16.8769	0.337762		70.2016	168.174	19.0876	-0.34726		422.935	116.016	51.0548	2.09984		285.24	151.469	37.3852	1.7336		516.928	130.75	13.1957	-0.0814642		424.547	56.0235	31.819	1.14515
252.512	99.2561	34.6601	1.07796		511.071	80.7456	9.72289	-0.526548		207.061	181.777	0.851049	-0.631174		401.602	97.4287	56.3158	2.25995		124.309	264.368	12.2606	-0.0832343		73.0153	187.053	29.1054	0.133598		473.151	125.235	63.4179	3.00322		284.744	188.851	14.2449	-0.0469889		516.128	117.579	3.1892	-0.627662		392.764	57.5424	23.0308	0.45155
276.85	123.933	16.7966	-0.0257642		502.934	75.4248	16.1837	-0.103139		206.435	181.201	1.12732	-0.616896		456.693	85.7474	18.6538	0.170794		135.574	269.209	13.5272	0.0322753		82.8779	214.437	31.0395	0.226438		509.943	176.89	53.2272	2.25858		281.415	202.701	44.4078	2.27398		513.037	116.792	3.09759	-0.632662		371.798	67.0732	31.8819	1.15012
285.068	138.582	30.3859	0.813872		487.35	71.0591	47.6458	1.95874		205.781	180.282	2.52063	-0.544885		474.9	81.6899	4.14806	-0.633858		148.649	272.675	3.8473	-0.850517		99.9559	240.356	23.7656	-0.122716		495.469	228.112	44.1205	1.59316		259.008	241.041	14.7931	-0.00480602		514.503	119.521	0.62604	-0.76757		347.042	87.1629	12.3527	-0.39121
293.581	167.751	13.4208	-0.23434		440.123	64.7581	59.4234	2.73058		203.301	180.731	3.01636	-0.519264		471.643	79.1204	10.652	-0.273073		145.167	271.039	9.17963	-0.364218		117.449	256.442	27.4189	0.0526456		487.078	271.427	1.86618	-1.49436		247.2	249.952	5.21575	-0.741756		514.961	119.095	0.664943	-0.765446		337.203	94.6316	15.0445	-0.178759
290.977	154.586	30.316	0.809552		384.201	84.8559	27.8835	0.663611		200.754	182.347	18.196	0.265269		480.893	84.4043	22.5523	0.387051		136.153	269.303	7.3475	-0.531305		142.117	268.414	18.3268	-0.383778		487.742	273.171	7.26326	-1.1		252.4	249.554	15.5246	0.0514871		515.091	119.747	2.0962	-0.687322		328.463	106.877	5.59621	-0.924456
275.238	128.675	43.7695	1.6408		364.159	104.242	50.8507	2.16877		200.273	164.157	11.6769	-0.0716565		501.528	93.5026	0.963796	-0.810492		129.407	266.392	20.1535	0.636578		159.538	274.105	11.4413	-0.714288		481.26	276.447	9.13079	-0.963536		262.419	237.694	7.46908	-0.568367		514.976	121.84	8.6234	-0.331041		330.641	101.722	6.97708	-0.815472
245.893	96.1995	42.4174	1.55726		341.88	149.952	26.6759	0.584471		202.948	152.791	11.8658	-0.0618936		501.202	92.5958	0.144349	-0.855948		111.464	257.216	8.64705	-0.412788		170.954	274.861	20.3681	-0.285794		472.208	277.645	3.58915	-1.36846		268.744	233.722	5.91903	-0.68764		512.635	113.541	1.8592	-0.700259		326.594	107.405	25.1015	0.614983
205.903	82.058	21.349	0.255517		338.263	176.382	17.1097	-0.0424496		205.034	141.11	22.4446	0.484851		501.072	92.66	0.509152	-0.835712		104.002	252.847	9.83751	-0.30422		191.317	274.412	27.4026	0.0518648		468.704	278.425	1.74259	-1.50339		272.655	229.28	11.0268	-0.29461		512.312	111.71	2.89764	-0.643577		318.955	131.316	21.007	0.291823
184.643	80.104	23.6056	0.394941		339.478	159.315	28.1411	0.680491		202.309	163.388	7.01219	-0.312747		501.564	92.5282	0.218316	-0.851845		98.053	245.011	24.1014	0.996621		218.047	268.376	25.964	-0.0171918		467.803	279.916	9.58776	-0.930146		278.217	219.758	7.80033	-0.542878		510.642	109.342	4.88872	-0.534895		317.983	152.301	31.8814	1.15008
161.521	84.8542	33.6797	1.01739		346.528	132.072	5.77118	-0.785523		205.396	169.685	1.70142	-0.587224		501.569	92.7465	10.747	-0.267804		82.4773	226.619	22.0254	0.807297		240.238	254.897	34.0207	0.369536		458.464	277.746	24.7351	0.176667		278.895	211.987	10.9714	-0.298875		508.224	105.093	3.59538	-0.605491		324.134	183.583	14.2998	-0.237536
130.936	98.9579	22.811	0.345845		346.364	126.303	3.68517	-0.92223		204.042	168.655	5.86831	-0.371866		508.049	101.321	5.81655	-0.541304		72.3366	207.067	22.5649	0.856495		264.972	231.538	13.9159	-0.595506		433.916	274.71	18.1516	-0.304389		285.011	202.879	1.86206	-0.999813		506.556	101.908	4.42641	-0.56013		317.289	171.028	17.6554	0.0273048
112.834	112.837	30.1587	0.799836		347.523	122.804	1.92992	-1.03726		202.693	162.944	14.1584	0.056594		513.171	104.076	0.740192	-0.822896		66.9492	185.155	12.0695	-0.100662		267.498	217.854	32.1188	0.278243		417.603	266.749	15.9277	-0.466887		286.217	201.461	2.3968	-0.958667		504.41	98.0364	2.0554	-0.689549		316.438	153.393	26.4757	0.723443
94.2856	136.618	5.29488	-0.736414		347.838	120.9	0.604531	-1.12412		203.75	148.825	3.39041	-0.499932		513.255	104.812	2.75395	-0.71119		62.7708	173.832	5.0278	-0.742858		244.334	195.605	87.8909	2.95534		402.019	263.457	19.8832	-0.177857		286.922	199.17	0.798402	-1.08166		502.81	96.747	5.58045	-0.497138		319.203	127.062	27.9716	0.841498
91.7119	141.245	14.4302	-0.171974		347.752	121.499	0.781374	-1.11253		205.79	146.117	12.6511	-0.0213104		512.337	102.215	1.96929	-0.754716		63.3035	168.832	2.72399	-0.952961		167.3	237.921	39.723	0.643253		386.096	251.549	7.59725	-1.07559		286.785	199.956	2.21929	-0.972326		499.847	92.0179	1.74793	-0.706333		331.688	102.032	11.1735	-0.484276
94.7917	127.148	8.37735	-0.545959		346.979	121.609	3.35483	-0.943879		207.257	133.551	9.357	-0.191559		511.627	100.378	11.3084	-0.236663		62.0453	166.416	12.216	-0.0873088		139.089	265.886	19.8202	-0.312098		391.637	256.747	11.9584	-0.756921		286.63	197.742	2.5487	-0.946978		498.895	90.5521	4.56593	-0.552515		337.428	92.4455	3.29344	-1.1062
99.9369	120.537	19.5387	0.14366		348.63	118.689	0.854695	-1.10773		210.498	124.773	16.7362	0.189822		501.858	106.074	8.4263	-0.396538		71.1438	158.264	14.4691	0.118169		120.903	258.004	22.2207	-0.196872		401.467	263.557	35.8652	0.989946		287.408	195.315	0.795221	-1.0819		495.414	87.5968	1.27736	-0.732018		338.772	89.4387	15.699	-0.127099
113.292	106.274	8.81423	-0.518965		349.047	117.943	2.10232	-1.02596		217.038	109.368	16.7238	0.18918		509.005	110.538	9.23921	-0.351445		69.6809	143.87	3.8254	-0.852514		103.809	243.807	31.7197	0.259086		434.805	276.781	18.2909	-0.294209		287.518	194.528	4.57061	-0.791398		494.86	86.4459	1.1565	-0.738615		350.855	79.416	25.3743	0.636508
106.696	112.121	10.1682	-0.435308		350.126	116.138	0.472021	-1.1328		225.781	95.1111	5.71653	-0.37971		518.166	111.732	3.42831	-0.673783		71.3979	140.451	17.0917	0.357353		84.9499	218.303	18.6788	-0.366884		453.092	277.17	16.9341	-0.393353		288.661	190.102	14.4972	-0.02757		493.828	85.9242	5.2965	-0.512637		371.507	64.6735	23.3917	0.480034
102.115	121.199	8.07485	-0.564649		350.315	115.706	3.4383	-0.938409		229.704	90.9538	13.3363	0.0141019		516.96	108.523	1.82352	-0.762802		79.791	125.562	13.978	0.073389		77.8663	201.019	35.7798	0.453972		469.993	276.114	35.6242	0.972329		288.827	175.606	11.6004	-0.250475		489.822	82.4594	0.874929	-0.753985		394.101	58.6142	19.3321	0.159636
97.2854	127.67	30.4431	0.817406		351.96	112.687	1.26733	-1.08068		237.53	80.1548	19.6822	0.342083		518.498	109.503	0.630303	-0.828992		82.2605	111.804	5.21286	-0.72598		73.6086	165.494	38.9949	0.608303		502.984	262.672	11.0582	-0.822698		285.394	164.525	5.03795	-0.755436		490.378	81.7838	4.13995	-0.575766		413.111	55.1021	6.2725	-0.87108
84.1933	155.155	4.27084	-0.799685		353.052	112.044	1.16219	-1.08757		251.714	66.5092	20.0921	0.363266		519.117	109.62	0.897907	-0.814147		81.1025	106.721	2.09924	-1.00994		83.1183	127.676	46.2294	0.955559		512.631	257.267	22.4105	0.00681154		285.587	159.491	17.9342	0.236897		487.082	79.2786	1.34204	-0.728488		414.993	61.0857	11.7912	-0.435519
84.3796	150.888	20.9437	0.230475		352.344	111.122	0.762927	-1.11374		267.797	54.467	21.9201	0.457746		518.432	109.039	1.03709	-0.806427		82.1505	104.902	0.652744	-1.14186		125.468	109.138	39.2571	0.620886		529.579	242.605	13.8987	-0.615149		282.847	141.767	6.17701	-0.667789		486.307	78.183	1.57046	-0.71602		426.196	57.4077	5.7728	-0.910519
95.4019	133.079	49.0103	1.96461		352.857	110.558	0.114077	-1.15626		287.366	44.5892	20.1521	0.366369		518.729	108.045	14.4745	-0.0610344		82.776	105.089	1.24154	-1.08816		161.8	124.007	70.6959	2.12997		537.465	231.16	24.4042	0.152487		283.506	147.909	12.0696	-0.214368		484.825	77.6638	1.29329	-0.731149		420.835	55.2667	3.28621	-1.10677
129.793	98.1615	11.3093	-0.364805		352.879	110.67	4.14415	-0.892151		305.561	35.9258	5.40077	-0.39603		506.312	115.483	18.1247	0.141442		83.4151	106.153	18.7415	0.507813		153.478	194.211	99.6668	3.52059		548.904	209.602	3.06411	-1.40683		280.592	136.196	13.3101	-0.118917		483.859	76.8035	1.20033	-0.736223		423.48	57.2163	22.7157	0.426688
140.395	94.2246	39.6397	1.38563		355.324	107.324	7.63898	-0.663117		310.948	35.5433	25.4118	0.638205		521.488	125.392	4.23411	-0.629084		97.4004	93.6773	4.98821	-0.746468		235.644	250.622	51.4491	1.20611		551.354	207.762	7.6324	-1.07302		273.535	124.912	17.5319	0.205942		484.386	77.8822	1.75057	-0.706188		445.559	62.559	7.36129	-0.785149
177.547	80.4022	35.4741	1.12825		353.307	114.692	3.84515	-0.911746		335.699	29.7882	15.8007	0.141472		522.637	129.467	25.5331	0.552396		98.3257	88.7757	11.8557	-0.12016		272.705	214.936	20.1035	-0.2985		552.551	200.224	18.683	-0.265558		281.71	140.421	35.072	1.55561		486.098	78.2456	1.82106	-0.702341		452.91	62.9423	1.38286	-1.25699
212.954	82.582	29.2157	0.741573		351.199	117.908	5.93365	-0.774876		351.459	28.6586	24.3633	0.584017		535.964	151.246	24.5998	0.500627		108.583	82.8306	19.5926	0.585431		279.994	196.2	55.9278	1.42109		556.412	181.944	1.35116	-1.53199		286.774	175.125	3.48124	-0.875221		487.312	79.6027	1.97367	-0.694011		454.117	62.2669	13.1322	-0.329685
240.416	92.5521	15.1039	-0.130349		351.997	112.028	4.98109	-0.837302		375.758	30.4326	31.5278	0.954299		539.915	175.526	16.7242	0.0637565		124.43	71.3085	4.94212	-0.750671		233.277	165.452	34.7249	0.40334		556.379	183.295	1.04005	-1.55473		290.204	175.72	4.0729	-0.829695		489.196	80.193	0.692716	-0.76393		464.898	69.7642	32.683	1.21335
252.63	101.436	46.6922	1.82138		356.961	111.605	13.8831	-0.253909		406.383	37.9251	5.61099	-0.385165		539.634	192.248	23.178	0.421758		127.678	67.5838	17.8285	0.424541		198.72	168.87	106.407	3.84412		557.223	183.903	8.9775	-0.974737		290.082	179.791	4.98765	-0.759307		489.835	80.459	2.44496	-0.668286		489.998	90.6976	8.42252	-0.701392
283.76	136.238	7.82535	-0.580065		366.49	101.509	7.23431	-0.689637		411.277	40.6688	14.5108	0.0748056		533.9	214.706	4.73534	-0.60128		145.377	65.4365	37.5385	2.22207		106.367	116.018	35.2803	0.429997		549.099	180.083	2.86314	-1.42151		288.759	184.6	1.09827	-1.05858		490.508	82.8095	1.79726	-0.70364		496.014	96.5921	3.77693	-1.06804
281.746	128.676	9.95158	-0.448692		360.887	106.086	42.0195	1.59002		424.474	46.7033	16.2184	0.163061		538.594	215.329	4.77706	-0.598966		182.605	60.618	27.4629	1.30319		78.4152	137.544	34.5727	0.396031		548.409	182.862	17.427	-0.357332		289.673	185.209	5.29081	-0.73598		490.02	81.0798	1.31385	-0.730027		494.797	93.0167	5.08016	-0.965185
277.22	119.813	26.8828	0.597426		344.125	144.617	4.36869	-0.877436		438.076	55.5354	25.7218	0.65423		536.611	219.675	14.686	-0.0493069		209.503	66.159	24.4057	1.02438		74.6177	171.908	36.6591	0.496183		544.974	165.777	32.0846	0.713697		284.975	182.776	8.10285	-0.519601		489.018	80.23	0.386866	-0.780625		497.481	97.3296	6.78102	-0.830946
257.984	101.033	31.2396	0.866621		340.532	147.101	8.39717	-0.613429		457.924	71.8966	8.18354	-0.252207		528.832	232.131	2.79963	-0.708656		231.868	75.9285	36.5614	2.13296		81.1287	207.984	3.43335	-1.09867		545.228	133.693	21.1214	-0.0873853		290.15	176.541	1.92101	-0.995277		488.677	80.0479	3.99791	-0.583519		503.769	99.8673	2.68258	-1.15441
229.827	87.5021	34.9649	1.0968		338.654	155.286	43.7169	1.70126		463.175	78.1734	20.3629	0.377262		529.943	234.701	1.50502	-0.78047		258.084	101.412	38.0138	2.26541		78.3595	205.954	14.6422	-0.560642		536.171	114.612	15.4941	-0.498574		290.22	174.621	7.73703	-0.547749		485.036	78.3969	1.27473	-0.732162		503.364	102.519	4.99336	-0.972035
195.669	80.0353	8.24471	-0.554154		342.277	198.852	25.0906	0.480574		476.95	93.17	8.95486	-0.212343		529.052	235.914	1.74596	-0.767105		276.775	134.514	18.4995	0.485735		72.9467	192.349	7.52417	-0.902313		526.018	102.908	37.1834	1.08626		288.548	167.067	14.7486	-0.00822851		486.308	78.4665	2.80111	-0.648845		507.013	105.928	4.16097	-1.03773
195.918	88.2763	46.7458	1.8247		349.186	222.973	6.58279	-0.732335		480.697	101.303	2.8034	-0.530271		528.528	237.579	0.508289	-0.83576		279.426	152.822	29.2502	1.46619		72.6215	184.832	26.6087	0.0137561		495.457	81.7268	34.0383	0.85645		285.709	152.594	25.6963	0.834172		488.624	80.0435	0.391933	-0.780348		509.617	109.173	9.64211	-0.605137
230	120.27	51.9917	2.14882		352.324	228.759	36.4979	1.22815		483.299	102.345	1.1395	-0.616266		528.923	237.259	3.03224	-0.695753		279.643	182.072	11.7685	-0.128113		73.2001	158.23	19.6642	-0.319585		462.51	73.1769	16.3866	-0.433357		277.998	128.082	27.9079	1.00435		488.714	80.4249	1.60154	-0.714323		509.326	118.811	7.04432	-0.810165
278.634	138.653	16.6039	-0.037666		376.301	256.277	44.9147	1.77975		482.747	101.348	26.3958	0.68906		526.252	238.695	8.51261	-0.39175		280.003	170.309	9.69755	-0.316984		73.8625	138.577	3.84978	-1.07869		446.277	70.9412	24.807	0.181921		260.999	105.949	15.2494	0.0303108		490.235	80.9266	1.46461	-0.721797		512.187	125.248	10.3089	-0.552514
288.753	151.817	47.7686	1.88789		414.049	280.616	1.17425	-1.08678		494.396	125.035	11.5735	-0.0770022		519.306	243.615	5.39538	-0.564667		280.212	160.613	4.64767	-0.777525		75.9084	135.316	24.2736	-0.0983307		426.409	85.7961	34.6327	0.899887		250.391	94.994	8.55843	-0.484545		490.719	82.309	0.447769	-0.777301		514.108	135.376	20.2243	0.230053
295.339	199.129	33.6958	1.01838		413.868	281.777	16.0281	-0.113337		497.384	136.216	13.2612	0.0102205		519.473	249.008	1.10675	-0.802563		282.291	156.457	4.82388	-0.761455		85.4618	113.001	10.423	-0.763165		392.01	89.8091	15.1153	-0.526252		244.52	88.7671	6.89977	-0.612174		490.83	82.7426	9.85453	-0.263841		516.364	155.474	3.71636	-1.07282
286.662	231.688	8.85804	-0.516258		429.351	285.92	3.24521	-0.951063		501.701	148.755	21.852	0.454225		519.245	250.091	5.45779	-0.561205		281.26	151.745	8.51552	-0.424783		91.5835	104.565	32.2523	0.284652		379.044	97.5791	3.78656	-1.35404		238.571	85.2707	13.6965	-0.0891816		484.544	75.1537	4.93355	-0.532448		513.687	158.052	15.1843	-0.167723
283.771	240.061	17.8807	0.0412203		426.727	287.829	1.78423	-1.04681		504.162	170.468	17.1874	0.213144		515.807	254.33	1.16735	-0.799201		279.937	143.332	5.29164	-0.718796		115.61	83.0489	19.048	-0.349164		378.177	93.8933	22.0091	-0.0225222		225.701	80.5866	20.9422	0.468352		479.761	73.9417	4.03153	-0.581684		515.319	173.149	23.285	0.471616
271.54	253.104	31.4466	0.879411		425.299	288.898	0.213926	-1.14972		503.865	187.653	18.8729	0.300252		514.64	254.301	6.99159	-0.476123		278.288	138.304	9.46297	-0.338377		127.612	68.2578	24.8795	-0.0692485		364.893	111.441	17.3375	-0.363873		205.521	74.9867	5.55342	-0.715772		482.35	77.0325	3.5348	-0.608798		510.442	195.917	27.5114	0.805178
251.326	277.193	37.7491	1.26882		425.213	288.702	2.43439	-1.0042		491.028	201.488	0.924334	-0.627387		508.921	250.28	6.79949	-0.486779		277.025	128.926	10.5839	-0.236148		151.598	61.6516	24.4119	-0.0916928		357.826	127.274	53.4734	2.27657		201.85	70.82	9.27913	-0.429089		485.384	78.8451	2.48495	-0.666103		489.603	213.879	9.85586	-0.588267
217.077	293.068	35.1078	1.10562		423.801	286.719	5.49826	-0.803409		491.226	202.391	0.606652	-0.643806		505.743	256.291	2.9712	-0.699139		272.328	119.441	13.2448	0.00651916		175.091	55.0154	17.5026	-0.423344		346.4	179.512	25.2046	0.210972		192.634	69.7378	9.82824	-0.386836		484.728	76.4482	3.32721	-0.620129		494.071	222.664	13.1565	-0.327763
182.304	297.91	4.09408	-0.810607		429.299	286.779	18.9743	0.0797452		491.601	201.914	2.17014	-0.563		504.745	259.089	6.52943	-0.50176		265.559	108.057	13.9473	0.0705906		192.516	56.66	19.2518	-0.33938		352.805	203.889	33.5354	0.819702		183.217	72.5511	17.95	0.23811		485.386	79.7097	3.76864	-0.596034		485.663	232.784	8.11992	-0.725274
178.216	298.114	3.71086	-0.834285		448.21	288.322	7.15604	-0.694767		492.992	200.248	7.99705	-0.261846		498.461	260.863	21.2948	0.317291		257.53	96.6524	9.52073	-0.333109		211.224	61.2008	37.8983	0.555664		367.164	234.195	34.8104	0.912867		165.989	77.59	33.0844	1.40266		489.129	80.1525	1.62213	-0.713199		480.165	238.759	22.9634	0.446236
174.91	299.802	7.56339	-0.596251		441.229	289.895	2.25131	-1.0162		489.898	192.874	6.8932	-0.318896		478.343	267.842	7.00126	-0.475587		251.481	89.3004	11.6517	-0.138772		241.993	83.3277	35.8144	0.455636		391.884	258.703	22.8533	0.0391625		135.579	90.6209	12.9734	-0.144824		490.256	81.319	2.58442	-0.660673		461.398	251.992	25.2609	0.627562
167.529	298.153	23.2309	0.37179		439.755	291.597	1.79173	-1.04632		494.667	197.85	9.30288	-0.194356		473.479	262.806	14.5247	-0.0582546		241.533	83.2344	11.1689	-0.182797		268.788	107.09	51.6951	1.21792		411.88	269.769	14.1292	-0.598304		124.883	97.9636	19.5628	0.362215		490.966	83.8041	1.1779	-0.737447		437.469	260.087	30.3102	1.02608
146.152	289.059	15.7872	-0.0881272		438.071	290.986	3.13245	-0.958453		503.809	196.125	11.3843	-0.0867832		472.353	277.287	2.50212	-0.72516		232.907	76.1391	11.2265	-0.177544		285.51	156.006	34.6802	0.401191		425.175	274.552	10.3484	-0.874568		111.745	112.458	1.99743	-0.989397		492.116	83.5499	1.37145	-0.726882		407.161	259.719	32.2207	1.17686
161.025	294.353	20.6929	0.214974		435.163	289.822	3.23791	-0.951541		492.601	198.123	13.8855	0.0424865		470.161	278.495	20.6	0.278751		223.178	70.5374	16.9181	0.341521		265.553	184.369	27.2321	0.0436781		435.418	276.022	19.326	-0.218572		113.723	112.182	0.588449	-1.09781		492.123	84.9213	1.02327	-0.745888		376.052	251.329	26.9072	0.757498
181.537	297.085	13.9243	-0.203234		431.932	290.038	0.954197	-1.1012		480.925	205.638	48.9953	1.85708		449.931	274.608	18.8586	0.182157		207.231	64.8877	10.899	-0.20741		248.398	205.518	30.6204	0.206322		454.703	277.28	19.4388	-0.210332		113.335	111.74	0.208227	-1.12707		492.394	85.9082	3.14933	-0.629838		360.975	229.043	36.6185	1.52395
195.46	296.925	12.1311	-0.314026		432.031	289.089	9.35292	-0.550794		436.108	225.436	84.8665	3.71102		435.474	286.717	1.30595	-0.791513		213.083	74.0827	24.0455	0.991523		278.857	202.373	38.7857	0.59826		474.041	275.297	8.46434	-1.01223		113.514	111.847	0.570092	-1.09923		491.489	82.8915	0.712617	-0.762844		331.295	207.595	35.9712	1.47286
207.437	294.994	31.2233	0.865616		432.957	279.782	6.66322	-0.727063		351.244	224.774	67.1665	2.79623		434.262	287.203	12.4747	-0.171967		231.133	89.9692	27.6556	1.32076		286.291	164.306	30.2057	0.186413		482.091	272.683	2.50489	-1.44769		113.012	111.576	0.107961	-1.13479		491.141	82.2701	0.263196	-0.787375		318.558	173.954	41.8764	1.93893
236.98	284.89	20.1598	0.182035		435.445	273.601	14.5465	-0.210435		286.968	205.281	57.7884	2.31154		422.353	283.488	24.7242	0.507529		256.61	100.729	24.9591	1.07484		281.765	134.442	51.9041	1.22795		483.198	270.436	10.6215	-0.854613		113.01	111.684	0.276505	-1.12182		491.118	82.0079	10.6956	-0.217932		318.691	132.078	36.0244	1.47706
254.609	275.11	17.9054	0.042745		421.288	270.258	29.7643	0.786866		230.492	193.037	12.7994	-0.0136463		398.564	276.752	26.9087	0.628701		271.063	121.077	16.2956	0.284744		254.691	90.1582	43.6491	0.831707		490.974	263.201	25.7574	0.251366		112.769	111.548	0.144465	-1.13198		482.373	75.8493	2.71198	-0.653711		333.676	99.3182	43.343	2.05467
267.566	262.753	13.8864	-0.205575		391.525	270.468	32.0124	0.934195		233.798	180.672	38.498	1.31455		375.039	263.689	4.28502	-0.62626		276.614	136.398	5.01794	-0.743756		216.156	69.6578	64.7833	1.84616		515.267	254.64	16.2089	-0.446338		112.903	111.493	0.468944	-1.10701		480.311	77.6106	5.8855	-0.480487		365.806	70.2279	23.5736	0.49439
274.843	250.926	32.3311	0.934062		367.534	249.273	24.2139	0.423119		240.914	218.507	45.1328	1.65745		371.215	261.755	30.7703	0.842913		277.324	131.431	0.183108	-1.18469		151.713	63.0286	5.39414	-1.00456		528.019	244.634	20.247	-0.151281		112.838	111.957	0.474337	-1.1066		477.962	72.2142	1.9589	-0.694817		387.917	62.0529	40.4646	1.8275
253.7	275.386	30.8584	0.843065		353.133	229.807	35.184	1.14205		252.562	262.111	19.6653	0.341208		351.099	238.471	2.80699	-0.708248		277.35	131.612	5.36816	-0.711817		155.762	59.4655	3.6232	-1.08956		539.955	228.28	20.5	-0.132789		112.612	111.54	0.181084	-1.12916		479.404	73.5403	2.35488	-0.673202		428.133	57.569	34.2392	1.33617
225.654	288.256	28.9094	0.722642		341.023	196.773	32.1246	0.941554		271.566	257.055	35.5504	1.1622		348.476	237.47	0.208482	-0.85239		275.593	126.539	6.48444	-0.610014		152.186	60.0491	31.7876	0.262347		548.761	209.767	25.0441	0.199248		112.438	111.588	0.858341	-1.07705		481.224	75.0343	3.08358	-0.633427		460.402	69.0156	5.16992	-0.9581
198.114	297.048	31.9061	0.907802		338.846	164.722	36.7858	1.24702		303.865	271.909	49.4635	1.88128		348.287	237.383	13.5255	-0.113679		273	120.596	11.7832	-0.126777		124.864	76.2957	23.627	-0.129366		550.608	184.791	30.8313	0.622117		113.276	111.772	6.63895	-0.632244		484.233	74.3604	3.51912	-0.609654		465.553	68.5754	10.2345	-0.55838
166.275	294.979	15.9504	-0.0780432		348.294	129.17	30.1637	0.813044		347.956	294.328	48.8742	1.85082		342.845	225	6.72045	-0.491164		265.865	111.219	10.6041	-0.234312		103.891	87.1752	2.92119	-1.12326		542.944	154.928	7.584	-1.07656		112.867	118.398	30.4697	1.20147		484.899	77.8159	0.815643	-0.757221		473.191	75.3879	32.0588	1.16408
150.714	291.474	13.1415	-0.2516		364.091	103.474	37.8217	1.31491		396.493	288.597	35.5502	1.16219		339.03	219.468	1.18092	-0.798448		260.031	102.364	22.77	0.875204		105.591	84.7993	12.875	-0.645472		548.539	149.808	29.5606	0.529264		99.1617	145.612	26.8637	0.924003		485.715	77.8184	2.06714	-0.688909		495.939	97.9769	5.35315	-0.943639
138.082	287.85	4.51814	-0.784406		392.543	78.5544	53.328	2.33112		422.656	264.528	46.0609	1.70542		338.63	218.357	2.06506	-0.749404		244.205	85.9924	22.1341	0.81721		109.054	97.1997	16.9419	-0.450254		540.036	121.497	16.2367	-0.444309		93.5123	171.875	22.5556	0.592502		486.669	79.6523	0.260851	-0.787503		500.152	101.28	4.1257	-1.04051
133.609	287.213	9.38275	-0.483839		443.655	63.3427	45.5971	1.82447		465.257	247.015	22.997	0.513401		337.735	216.496	3.60215	-0.664139		226.185	73.1401	18.1661	0.45533		125.841	94.9113	15.7996	-0.505087		530.777	108.159	17.2907	-0.367293		94.0307	194.425	25.7546	0.838657		486.409	79.6344	0.612865	-0.768289		501.978	97.5798	3.55282	-1.08573
126.489	281.102	17.3179	0.00644909		488.632	70.8393	24.1467	0.418721		458.228	225.119	0.18312	-0.665695		336.793	213.019	0.850236	-0.816792		209.381	66.2383	31.3868	1.66104		111.617	88.0336	66.7334	1.93977		518.929	95.565	22.502	0.0134978		101.175	219.169	23.9859	0.702558		486.268	79.0378	3.72901	-0.598197		500.23	94.4869	6.00342	-0.892317
112.422	271.001	11.0874	-0.378512		509.35	83.241	44.518	1.75376		458.119	224.971	0.332565	-0.657971		336.514	212.216	0.619406	-0.829596		178.436	60.9885	26.3576	1.20238		77.1544	145.18	24.1753	-0.103046		496.586	92.8961	32.24	0.725048		115.19	238.634	31.0883	1.24907		488.981	81.5961	1.94701	-0.695466		501.512	100.352	1.89747	-1.21638
104.769	262.978	23.433	0.384279		511.1	127.725	38.8869	1.38472		457.888	225.211	0.196818	-0.664987		336.348	211.619	0.737028	-0.823071		152.226	63.7692	37.9167	2.25656		73.0083	168.997	5.55163	-0.996996		471.605	72.5155	45.8069	1.71638		138.99	258.634	12.9058	-0.150023		488.638	79.6796	1.42645	-0.72388		502.436	102.009	9.60672	-0.60793
90.9811	244.031	9.67839	-0.465572		518.878	165.826	30.7941	0.854354		457.706	225.286	0.205576	-0.664535		336.726	212.252	17.8445	0.125904		116.95	77.6723	36.8897	2.1629		76.4401	173.361	18.9428	-0.35421		425.952	76.2683	49.7817	2.00682		150.543	264.388	20.8681	0.462653		488.472	81.0965	0.998799	-0.747223		507.931	109.889	7.14626	-0.80212
85.3677	236.147	1.41428	-0.976182		520.692	196.566	42.7541	1.63816		457.597	225.112	0.354217	-0.656852		348.387	198.744	13.4599	-0.117316		90.7384	103.63	39.444	2.39584		77.0936	192.292	9.2304	-0.820413		381.089	97.845	11.2406	-0.809372		170.407	270.783	3.85764	-0.846259		489.296	81.661	1.43002	-0.723685		512.3	115.544	16.6036	-0.0557053
85.113	234.756	2.92198	-0.883027		546.209	230.871	28.4659	0.701775		457.624	225.465	4.85222	-0.424381		335.406	195.184	12.9454	-0.145859		72.7282	138.722	11.6298	-0.140769		77.7966	201.496	4.38561	-1.05297		371.987	104.44	11.4837	-0.791608		173.641	272.885	1.69843	-1.0124		490.366	82.6101	1.15305	-0.738803		513.413	132.111	14.2163	-0.244126
83.4201	232.374	4.88021	-0.762035		557.86	204.899	42.169	1.59981		452.965	226.82	1.35062	-0.605355		332.206	182.64	7.0828	-0.471064		69.6815	149.946	18.7722	0.510613		79.3833	205.585	11	-0.735472		364.446	113.101	50.9263	2.09046		172.141	272.088	1.68457	-1.01347		490.949	83.605	2.66183	-0.656448		516.472	145.994	7.01615	-0.812388
81.7869	227.775	5.1294	-0.746638		560.838	162.835	37.4753	1.29221		453.661	225.662	0.265051	-0.661461		330.217	175.843	2.41501	-0.729991		66.1111	168.376	38.7073	2.32865		83.2351	215.888	18.4261	-0.379011		346.976	160.937	40.0108	1.29286		170.457	272.119	1.71832	-1.01087		493.401	84.6398	0.618173	-0.767999		517.531	152.93	25.629	0.656618
80.8118	222.74	2.67515	-0.898278		550.236	126.891	25.2702	0.492346		453.46	225.835	0.0368144	-0.673257		329.953	173.442	2.4541	-0.727824		73.1425	206.439	32.7564	1.78595		93.4203	231.243	16.3638	-0.478007		353.669	200.384	18.0076	-0.314906		171.483	270.741	9.05835	-0.446077		493.522	85.246	1.65593	-0.711354		515.459	178.475	19.5046	0.173248
79.1646	220.632	0.802487	-1.01398		537.436	105.102	50.1089	2.12015		453.424	225.827	0.110956	-0.669425		332.354	172.938	12.8741	-0.149816		88.7999	235.211	22.5772	0.857616		103.558	244.089	11.4196	-0.715332		357.109	218.06	23.0113	0.0507119		180.437	272.114	16.4898	0.125752		492.7	83.8088	0.1347	-0.794389		509.963	197.189	7.10151	-0.805651
79.2829	219.838	0.27469	-1.04659		497.534	74.7915	49.8308	2.10193		453.417	225.938	0.0992142	-0.670032		332.354	160.064	4.78229	-0.598676		105.763	250.109	24.6457	1.04626		112.295	251.442	27.4591	0.0545752		368.909	237.816	26.7869	0.326595		196.926	271.933	4.1822	-0.821284		492.614	83.7047	0.842806	-0.755738		506.742	203.518	5.418	-0.938521
79.2316	220.108	1.97174	-0.941739		448.634	65.2033	51.3222	2.19967		453.323	225.907	0.337331	-0.657725		331.674	155.33	0.456872	-0.838612		125.235	265.217	17.2268	0.369675		135.338	266.376	12.7923	-0.649439		388.365	256.229	18.9599	-0.245322		200.61	273.912	15.3106	0.0350189		492.69	84.5441	1.07638	-0.742988		511.658	201.239	1.79675	-1.22433
78.4452	218.3	2.90214	-0.884253		398.417	75.7926	42.5391	1.62406		453.207	225.59	3.44318	-0.497204		331.804	155.768	3.47043	-0.671446		141.571	270.686	1.35429	-1.07788		148.013	268.103	47.4348	1.01342		404.342	266.436	1.29645	-1.53599		214.869	268.334	16.9491	0.161095		491.669	84.2018	10.7831	-0.213157		513.031	200.081	3.68053	-1.07565
77.707	215.493	7.27192	-0.614259		365.011	102.129	1.86424	-1.04157		450.468	227.677	3.80801	-0.478349		332.886	152.471	3.14062	-0.689741		142.733	269.989	2.59121	-0.965071		174.88	229.011	58.8899	1.56327		403.931	265.207	19.5394	-0.202984		230.523	261.838	15.8365	0.075488		482.96	77.8434	3.21968	-0.625998		515.284	197.17	3.96446	-1.05324
76.3602	208.347	0.751219	-1.01715		365.703	100.398	3.45364	-0.937404		447.424	229.965	13.6693	0.0313162		333.99	149.53	0.0563434	-0.86083		145.196	270.794	4.29717	-0.80949		138.426	182.76	63.0241	1.76172		421.642	273.459	8.70968	-0.994307		243.509	252.772	11.227	-0.279207		485.993	78.9258	1.544	-0.717464		512.344	199.829	1.79876	-1.22417
76.4786	209.089	1.96872	-0.941925		365.427	96.9558	1.69336	-1.05276		441.509	217.642	42.6642	1.52987		333.975	149.476	2.01943	-0.751935		141.691	273.281	2.03211	-1.01606		76.3268	172.003	31.0123	0.225133		430.16	275.276	7.27506	-1.09913		253.188	247.084	14.3733	-0.0371083		487.299	79.7494	5.87658	-0.480974		513.208	201.407	0.706035	-1.31041
76.1744	207.144	5.29931	-0.73614		364.247	95.7413	0.878739	-1.10615		431.103	176.267	77.5811	3.33448		333.986	147.457	1.17176	-0.798957		139.707	272.841	13.0999	-0.00669663		81.1749	141.372	20.796	-0.265255		436.488	278.865	17.1367	-0.378549		264.038	237.657	14.4649	-0.0300551		491.153	84.1854	1.02716	-0.745675		512.583	201.736	0.533762	-1.324
76.4516	201.852	0.683712	-1.02132		365.084	96.0077	4.33785	-0.879457		384.996	113.873	95.5237	4.26182		334.002	146.285	3.21645	-0.685535		127.842	267.289	7.0875	-0.555016		99.1375	130.893	56.1843	1.4334		453.565	280.296	11.2171	-0.811092		272.267	225.761	10.5782	-0.329126		491.86	83.4408	1.46217	-0.72193		512.203	202.111	8.46979	-0.697661
76.3216	201.18	0.17533	-1.05273		368.846	93.8486	36.9309	1.25653		299.158	155.785	47.0992	1.75908		335.013	143.232	6.95013	-0.478423		124.099	261.271	23.5118	0.942853		136.065	88.549	24.07	-0.108103		464.367	277.272	13.7089	-0.629014		278.233	217.025	5.21092	-0.742127		493.136	84.1555	0.668683	-0.765242		506.031	196.311	12.515	-0.3784
76.4698	201.274	1.07879	-0.996911		400.265	74.4384	45.6562	1.82834		254.84	171.73	14.7129	0.0852542		337.821	136.874	7.3221	-0.45779		103.597	249.76	20.8249	0.697808		160.091	90.0184	33.2641	0.333218		477.808	274.577	27.9513	0.411676		281.536	212.995	12.2558	-0.200038		492.759	84.708	2.86847	-0.645169		505.938	183.796	10.9948	-0.498378
75.7684	202.094	0.257148	-1.04768		444.506	63.1592	30.7801	0.85344		258.414	157.458	0.64244	-0.641956		342.81	131.514	7.45052	-0.450666		89.3137	234.606	2.04161	-1.01519		188.757	106.892	42.1209	0.758352		459.15	253.765	24.9098	0.189436		285.743	201.484	5.76411	-0.699561		491.138	82.3417	0.928093	-0.751083		515.245	177.943	8.83664	-0.668708
76.0168	202.16	0.588891	-1.02718		475.219	65.196	11.2381	-0.42725		258.522	158.091	0.21296	-0.664153		344.404	124.236	7.04238	-0.473306		88.9881	232.59	16.7062	0.322196		227.898	91.3321	59.4401	1.58968		435.649	245.506	27.4466	0.374795		286.025	195.727	1.08616	-1.05952		490.362	81.8324	4.94282	-0.531942		516.421	169.185	11.8153	-0.433622
76.1133	202.741	3.81175	-0.828051		486	68.3693	42.9031	1.64792		258.524	157.878	0.333186	-0.657939		348.14	118.267	9.86345	-0.316818		78.6587	219.46	25.2804	1.10415		271.266	131.981	65.162	1.86434		409.807	254.753	12.7502	-0.699069		284.996	195.377	8.91504	-0.457105		493.242	85.8494	3.95267	-0.585989		515.489	157.407	11.0579	-0.493399
75.2358	199.032	1.15473	-0.992219		523.027	90.0403	15.1075	-0.173665		258.457	158.204	10.4773	-0.133656		353.277	109.847	0.757257	-0.821949		69.7208	195.813	11.4561	-0.156606		251.874	194.191	39.1433	0.615426		397.382	257.614	8.08954	-1.03962		286.891	186.666	5.44051	-0.72446		496.092	88.5887	1.58248	-0.715363		517.97	146.631	11.8887	-0.42783
75.552	200.142	0.603884	-1.02625		534.074	100.345	32.8661	0.990145		263.063	148.794	6.45515	-0.341536		353.997	110.082	13.9077	-0.0924791		75.4942	185.918	11.6151	-0.142104		213.932	184.565	52.9864	1.2799		390.069	254.157	33.9674	0.851273		282.143	184.01	27.0344	0.937137		497.238	89.6793	0.357166	-0.782246		514.691	135.203	11.2704	-0.476629
75.6582	199.548	1.77063	-0.954165		551.41	128.268	22.5658	0.315114		264.538	142.509	28.1203	0.778191		363.184	99.6406	2.17082	-0.743537		67.0414	177.951	19.5082	0.577731		163.09	169.643	73.5113	2.26511		367.691	228.602	44.1825	1.59769		285.183	157.147	0.709757	-1.08848		497.506	89.4425	0.631789	-0.767256		511.857	124.295	9.11737	-0.646551
74.8808	197.957	2.06594	-0.935919		559.163	149.46	40.6529	1.50046		239.975	128.818	37.9574	1.2866		364.486	97.9039	1.8266	-0.762631		66.4317	158.453	4.12576	-0.825122		104.639	125.063	41.0585	0.707355		349.486	188.345	29.7661	0.544279		285.538	156.533	7.01447	-0.603348		497.961	89.8805	0.998709	-0.747228		508.497	115.82	3.44365	-1.09434
75.2294	199.993	0.703834	-1.02008		562.578	189.969	34.844	1.11977		210.862	153.174	24.3339	0.582498		365.351	96.2949	9.48475	-0.337825		64.7827	154.671	17.3524	0.381123		85.0733	161.16	48.1675	1.04859		348.28	158.603	51.4451	2.12837		286.749	149.624	20.9954	0.472452		497.022	90.2214	8.20758	-0.353738		507.623	112.489	1.46195	-1.25075
75.0193	199.321	0.0779134	-1.05875		552.144	223.214	7.00064	-0.704951		201.59	175.673	29.4489	0.846857		367.104	105.616	12.5894	-0.165606		70.8832	138.426	14.027	0.0778584		82.9971	209.283	69.2728	2.06166		365.984	110.3	17.3029	-0.366405		278.636	130.259	30.4863	1.20275		493.394	82.8594	1.6101	-0.713856		507.125	111.114	5.951	-0.896454
74.9621	199.268	1.43107	-0.975145		550.636	230.051	40.0493	1.4609		205.301	204.887	38.6972	1.32484		355.855	111.269	4.81849	-0.596668		73.5573	124.656	3.43501	-0.888117		128.439	261.567	33.738	0.355968		377.333	97.2392	21.4174	-0.0657534		261.747	104.878	49.7118	2.6821		491.792	82.6929	5.22766	-0.516394		506.495	105.197	3.40069	-1.09774
75.5762	197.976	0.550503	-1.02955		526.602	262.087	6.00423	-0.770251		218.803	241.152	20.8021	0.399963		353.765	115.611	6.35893	-0.511218		72.0052	121.592	7.95845	-0.475587		160.702	271.437	69.3074	2.06332		394.078	83.8853	20.9218	-0.101969		219.894	78.0533	35.3418	1.57637		494.774	86.9868	1.35272	-0.727905		503.448	103.687	8.59351	-0.687897
75.0439	198.116	1.12417	-0.994107		522.732	266.677	3.14911	-0.957361		231.753	257.431	11.5808	-0.0766244		348.72	119.482	4.50025	-0.614321		79.607	119.236	8.51002	-0.425284		228.441	256.776	76.3859	2.40309		413.126	75.2314	12.2615	-0.734773		184.633	75.6694	40.5001	1.97329		495.731	87.9426	4.84063	-0.53752		497.027	97.9747	2.02522	-1.20629
76.0609	197.637	4.34293	-0.795232		523.754	269.656	1.58567	-1.05982		241.148	264.203	44.5321	1.6264		347.046	123.659	12.1973	-0.187357		81.642	110.973	0.61287	-1.14549		280.251	200.647	50.1859	1.14548		424.508	70.6725	26.2574	0.2879		145.535	86.2338	18.2582	0.261829		498.847	91.6471	1.1122	-0.741033		497.31	95.9693	5.15019	-0.959657
75.7285	201.967	0.734884	-1.01816		522.313	270.317	1.47247	-1.06724		280.267	285.483	48.1334	1.81253		341.423	134.483	2.78066	-0.709709		81.6477	110.36	3.42763	-0.88879		285.538	150.74	83.58	2.74841		450.763	71.0336	28.8585	0.477962		129.682	95.2916	6.03368	-0.678818		499.919	91.9429	3.43297	-0.614356		494.261	91.8186	10.9169	-0.504523
75.6353	201.238	0.701324	-1.02023		523.721	269.887	1.9908	-1.03327		313.107	320.673	42.8637	1.54018		338.643	134.409	16.2773	0.0389664		84.7654	108.936	6.1204	-0.643214		237.078	82.6433	37.5736	0.540076		450.153	99.8856	60.8889	2.81842		134.465	91.6146	14.7323	-0.009484		496.537	91.358	2.46717	-0.667073		486.36	84.2848	3.20288	-1.11335
75.7116	201.936	2.32608	-0.919845		525.03	268.387	2.3861	-1.00736		355.196	328.785	16.4818	0.176677		349.712	146.343	10.4548	-0.284015		87.7292	103.581	5.7555	-0.676493		200.631	73.5127	97.8943	3.43551		389.757	92.1584	5.80467	-1.20658		147.782	85.3122	21.1469	0.484106		498.881	90.5899	2.72039	-0.653252		488.986	86.1184	7.7328	-0.755828
75.2403	199.658	0.520634	-1.0314		526.518	266.521	12.2424	-0.361434		371.552	330.817	22.0343	0.463648		339.46	148.389	28.5254	0.718382		89.6095	98.1413	4.68847	-0.773804		105.032	94.5873	30.4932	0.200214		383.985	91.5423	17.0124	-0.387628		167.151	76.827	5.36806	-0.730035		496.816	88.8189	3.40044	-0.616132		495.581	90.157	18.6905	0.108999
74.8894	199.273	0.561341	-1.02888		529.577	254.667	6.48653	-0.738643		390.626	319.785	40.5148	1.41878		333.972	176.382	13.7501	-0.10122		86.213	101.373	1.73176	-1.04345		86.0143	118.424	45.3768	0.914634		371.737	103.35	5.55996	-1.22446		164.657	72.0738	3.42189	-0.879788		495.033	85.9235	3.03743	-0.635946		501.577	107.86	22.2357	0.388799
75.0426	198.733	0.539244	-1.03025		534.258	250.178	3.44808	-0.937768		422.764	295.116	86.1585	3.7778		334.361	190.126	6.2615	-0.516622		84.657	100.613	1.39276	-1.07437		73	161.894	46.4436	0.965842		367.568	107.028	28.1712	0.427746		163.769	75.3786	3.89244	-0.843581		492.351	84.4971	1.75376	-0.706014		508.226	129.078	5.44754	-0.936189
75.1113	198.198	1.89666	-0.946378		537.524	249.072	22.492	0.310277		485.288	235.837	48.5141	1.83221		336.403	196.046	45.3227	1.65015		83.9984	101.84	1.38727	-1.07487		81.2457	207.6	58.0903	1.52489		353.937	131.683	44.1058	1.59208		163.976	71.4917	18.5077	0.281024		493.749	85.556	5.6654	-0.492501		509.323	134.414	9.98019	-0.578454
75.4885	196.339	0.573172	-1.02815		549.303	229.911	31.9882	0.932609		469.806	189.859	44.3147	1.61517		352.386	238.457	31.1544	0.864218		83.2836	103.029	4.46209	-0.794449		117.863	252.696	50.505	1.16079		346.59	175.172	15.2725	-0.51476		164.345	89.9956	32.6173	1.36672		497.724	89.593	4.88833	-0.534917		513.984	143.239	20.5999	0.259694
75.8295	195.879	6.57149	-0.657537		559.701	199.66	41.6048	1.56284		451.2	149.64	97.6669	4.37259		375.746	259.069	39.3141	1.31685		80.5107	106.525	9.82524	-0.305339		164.21	272.763	57.1905	1.4817		348.381	190.339	10.6333	-0.853746		131.866	93.0028	50.4762	2.74092		500.202	93.8069	1.27308	-0.732252		513.294	163.827	19.1991	0.149136
74.9936	189.361	4.86611	-0.762906		561.731	158.105	18.0332	0.0180687		430.622	54.1655	63.09	2.58554		409.109	279.867	8.72663	-0.379878		79.8372	116.327	5.14397	-0.732263		201.519	229.418	38.8236	0.600078		351.504	200.503	18.3438	-0.290344		100.043	132.183	2.00051	-0.98916		501.357	94.342	1.33627	-0.728803		511.094	182.9	14.1035	-0.253026
75.3159	184.505	7.52681	-0.598511		556.435	140.867	26.6348	0.581774		371.837	31.2584	16.7439	0.19022		417.552	282.072	46.0977	1.69314		76.6833	120.391	29.1835	1.4601		174.591	201.452	23.9455	-0.114077		356.798	218.067	16.1046	-0.453962		98.9684	133.871	29.0644	1.09334		502.224	95.359	4.30122	-0.566963		510.055	196.965	22.8772	0.439433
77.5618	177.321	11.8887	-0.329003		544.989	116.817	8.41401	-0.612325		356.328	37.5687	83.7724	3.65447		463.623	280.511	32.8432	0.957896		67.6784	148.15	38.4762	2.30758		157.108	185.089	56.6317	1.45488		365.708	231.482	26.5305	0.307855		90.9581	161.81	1.79964	-1.00462		499.348	98.5576	13.5879	-0.0600573		499.407	217.213	20.7983	0.275356
75.9222	189.096	4.10287	-0.810064		540.594	109.642	28.6056	0.710932		276.832	63.9922	35.5568	1.16253		494.027	268.088	9.43176	-0.340764		68.2278	186.623	15.4347	0.206234		120.134	142.193	46.9487	0.990086		382.707	251.851	9.33496	-0.948618		91	163.609	19.8401	0.383549		485.949	96.2984	9.8301	-0.265174		485.398	232.586	9.32197	-0.630404
74.9	193.07	11.2778	-0.366752		520.49	89.293	5.25534	-0.819329		253.103	90.4729	27.0735	0.724087		501.081	261.827	30.9941	0.855324		74.4826	200.733	14.2903	0.101871		112.992	95.7904	49.2666	1.10135		390.263	257.332	20.8882	-0.104421		89.9763	183.422	2.66127	-0.938316		489.166	87.0095	4.42708	-0.560093		479.635	239.913	31.0576	1.08506
78.2424	203.841	2.70044	-0.896715		516.383	86.0135	32.2952	0.952728		233.006	108.614	7.81453	-0.271279		519.447	236.861	31.7723	0.898491		86.0628	209.107	12.1689	-0.0915975		160.492	82.7157	69.0622	2.05155		408.174	268.081	2.09532	-1.47762		92.4284	182.388	10.6828	-0.32108		490.446	82.7714	17.619	0.159978		449.443	247.191	25.2302	0.625139
75.7026	202.924	4.05625	-0.812945		488.232	70.187	53.1572	2.31992		225.199	108.955	2.1381	-0.564655		499.605	261.676	46.8288	1.7337		81.3403	220.322	28.3308	1.38233		228.984	73.8586	46.9695	0.991088		410.143	268.798	24.6254	0.168654		90.8961	192.961	19.7344	0.375415		501.205	96.7235	0.525782	-0.773042		426.478	257.642	1.74098	-1.22873
77.4929	206.563	7.428	-0.604616		435.32	65.0843	56.6944	2.55173		223.594	110.367	3.10302	-0.514785		457.385	281.935	55.5915	2.21977		98.5047	242.861	32.5426	1.76645		255.904	112.348	56.7092	1.4586		433.631	276.196	5.34801	-1.23994		96.3258	211.933	21.2929	0.495343		500.766	96.4346	14.2419	-0.024358		426.508	259.383	19.3318	0.159611
78.1073	213.966	3.31651	-0.858651		382.413	85.4596	29.2933	0.755999		222.063	113.066	1.56934	-0.594051		401.976	277.436	34.6879	1.06022		123.053	264.225	20.6996	0.686384		224.676	159.684	69.4386	2.06962		438.971	275.913	16.4127	-0.431445		107.094	230.302	17.4783	0.201815		505.312	109.931	21.0932	0.349612		407.194	260.228	32.4932	1.19837
80.3846	216.377	11.0045	-0.383634		362.081	106.547	47.2674	1.93394		221.274	114.423	3.123	-0.513753		372.108	259.796	50.6958	1.9482		142.659	270.863	10.802	-0.216262		164.121	193.667	83.5512	2.74703		455.338	277.146	15.2402	-0.517122		117.605	244.267	1.32874	-1.04085		514.367	128.982	7.93803	-0.368451		375.891	251.516	13.9051	-0.268685
83.1462	227.029	5.86	-0.701497		341.18	148.942	25.2056	0.488114		220.457	117.437	2.11352	-0.565926		341.63	219.285	60.7622	2.5066		153.111	273.59	8.91798	-0.388079		80.9463	185.745	42.7515	0.788619		470.576	276.917	5.52759	-1.22682		118.14	245.483	7.89049	-0.535941		517.734	136.171	4.49571	-0.556347		364.224	243.951	36.1768	1.48909
84.1022	232.811	2.79995	-0.890567		338.487	174.004	15.1455	-0.171176		220.377	119.549	3.78514	-0.479531		336.042	158.781	67.8121	2.89767		161.829	275.471	1.87463	-1.03042		77.6945	143.118	48.2491	1.05251		475.496	274.398	20.6168	-0.124256		112.752	239.719	21.0117	0.473702		518.37	131.72	4.50272	-0.555965		337.688	219.362	45.952	2.26059
84.3337	235.601	11.6605	-0.343105		339.747	189.097	7.53183	-0.670139		217.893	122.406	2.71525	-0.534826		369.17	99.6112	79.0704	3.52217		163.441	276.426	6.63374	-0.596398		101.374	101.079	67.1118	1.95793		495.095	267.999	9.15019	-0.962119		100.182	222.882	16.8584	0.154119		517.673	127.272	0.280222	-0.786446		320.103	176.908	35.3723	1.42559
93.8099	228.806	2.85354	-0.887256		339.365	181.575	34.9989	1.12992		215.734	124.052	2.01107	-0.571221		447.568	89.3238	51.7908	2.00894		156.809	276.309	7.01666	-0.561477		158.946	66.5907	85.3365	2.83273		503.435	264.235	6.88689	-1.1275		93.7669	207.292	8.26532	-0.507099		517.688	126.992	3.49509	-0.610965		317.03	141.669	35.4516	1.43185
95.9118	230.736	4.44255	-0.789076		345.682	215.999	40.1536	1.46773		214.503	125.642	4.26814	-0.454568		490.985	117.559	56.7527	2.28419		150.066	274.369	6.13013	-0.642326		242.974	81.4773	51.1751	1.19296		509.402	260.795	4.64531	-1.29129		89.398	200.275	13.1501	-0.131228		516.893	123.589	3.77918	-0.595459		328.095	107.989	11.759	-0.438066
97.7092	234.799	1.06046	-0.998044		366.811	250.144	25.552	0.510815		213.763	129.846	3.51745	-0.493366		520.261	166.177	23.2808	0.42746		143.947	273.99	6.23418	-0.632837		273.196	122.775	42.2522	0.764656		513.758	259.183	16.6168	-0.416536		88.5575	187.152	5.48786	-0.720817		516.682	119.815	3.81573	-0.593464		333.313	97.4509	34.042	1.3206
98.6788	235.229	16.1687	-0.0645568		386.676	266.215	4.07818	-0.896474		213.625	133.361	3.10512	-0.514677		534.494	147.754	26.6756	0.61577		138.685	270.647	4.46623	-0.794071		284.211	163.566	45.5543	0.923158		525.399	247.325	8.46768	-1.01199		86.5094	182.061	10.4839	-0.336387		513.894	117.21	0.773333	-0.75953		358.759	74.8377	36.9518	1.55026
97.488	251.353	5.60631	-0.717171		382.958	264.539	33.5942	1.03786		214.533	136.33	5.27134	-0.402719		538.236	174.165	19.8612	0.237768		134.219	270.718	6.91565	-0.570688		278.053	208.703	35.9199	0.460699		532.053	242.089	19.5548	-0.201853		87.7042	171.645	13.8001	-0.0812137		514.519	116.755	3.70261	-0.599638		392.426	59.606	34.9837	1.39493
99.7488	256.484	12.1421	-0.313347		412.379	280.756	10.5793	-0.470425		210.731	139.982	3.95266	-0.470873		538.964	154.318	27.0741	0.637879		128.295	267.152	9.29719	-0.353496		258.443	238.797	33.3073	0.335294		541.97	225.235	35.5847	0.969444		87.5392	157.846	9.58793	-0.405327		515.656	120.279	3.48001	-0.611788		427.408	59.9523	39.0992	1.71974
109.504	263.714	33.3823	0.999007		422.133	284.852	44.8198	1.77353		208.798	143.43	3.73493	-0.482126		527.672	129.711	15.5157	-0.00327878		119.489	264.17	7.46472	-0.520615		231.481	258.354	39.202	0.618244		553.102	191.436	21.9997	-0.0232043		88.5654	148.313	4.2207	-0.818322		515.777	116.801	1.60843	-0.713947		464.606	71.9934	39.5779	1.75752
136.9	282.788	24.7924	0.468268		466.841	288.023	3.08843	-0.961338		206.948	146.674	15.9848	0.150989		521.466	115.49	21.5604	0.332028		114.839	258.33	3.5227	-0.88012		195.246	273.314	31.5136	0.249196		554.825	169.504	17.4902	-0.352717		89.2354	144.146	3.07799	-0.90625		514.363	117.568	1.44612	-0.722807		492.792	99.7783	41.2042	1.88587
158.796	294.417	5.43627	-0.727678		469.852	288.707	3.31919	-0.946215		201.143	161.568	16.2064	0.16244		505.739	100.742	44.7908	1.62065		111.32	258.159	13.3905	0.019805		163.749	274.334	1.63776	-1.18486		549.388	152.88	6.00905	-1.19164		91.5533	142.121	4.4669	-0.799377		513.443	116.453	2.80044	-0.648882		479.436	138.758	23.0744	0.454998
162.654	298.246	0.956386	-1.00447		467.705	291.238	2.3371	-1.01058		199.241	177.662	24.1611	0.573565		466.88	78.4661	34.9682	1.07578		101.458	249.101	4.45937	-0.794697		164.204	275.908	6.43397	-0.954643		549.776	146.884	18.7433	-0.261151		90.9831	137.691	2.78884	-0.9285		513.33	113.655	0.950191	-0.749876		502.295	135.612	16.0072	-0.102781
162.686	297.291	4.82022	-0.765742		465.606	292.265	10.3978	-0.482317		201.806	201.687	45.2229	1.66211		432.268	73.4858	43.8677	1.56944		97.5187	247.012	4.29172	-0.809986		157.794	275.347	17.1725	-0.439185		545.174	128.714	13.6493	-0.633369		92.1074	135.139	7.9186	-0.533778		512.718	112.928	1.4788	-0.721023		506.835	120.263	12.992	-0.340746
157.918	296.58	3.65786	-0.83756		459.275	284.016	12.3439	-0.354778		245.194	214.437	49.3584	1.87585		389.438	82.9718	41.9535	1.46325		93.8114	244.85	1.38181	-1.07537		142.135	268.297	24.8032	-0.0729084		537.537	117.402	13.2592	-0.661874		99.571	137.784	6.15125	-0.669771		511.635	111.921	2.67374	-0.655798		500.303	109.032	25.0474	0.610715
161.445	297.549	21.247	0.249215		447.574	287.947	15.0398	-0.178106		279.054	250.351	37.1873	1.2468		357.18	109.795	3.73206	-0.656933		92.6757	244.062	8.25923	-0.448157		119.944	257.217	29.1655	0.136485		530.379	106.241	28.0035	0.415488		95.267	133.389	3.88038	-0.844508		511.106	109.3	1.15243	-0.738837		487.239	87.6615	0.820846	-1.30135
182.681	296.846	20.6458	0.212064		432.793	285.168	8.85143	-0.583659		305.895	224.613	50.255	1.92218		353.451	109.949	3.29612	-0.681116		88.3409	237.032	11.0831	-0.190626		97.8334	238.198	11.2322	-0.724324		509.051	88.0936	17.2914	-0.367239		93.9238	129.749	11.5366	-0.255384		510.285	108.492	2.88646	-0.644187		486.532	88.0784	23.4279	0.482892
203.326	296.905	20.5945	0.208896		424.173	283.157	26.8342	0.594844		354.498	237.393	73.0155	3.09852		355.229	107.173	1.7429	-0.767275		84.2979	226.713	1.90085	-1.02803		91.1034	229.205	24.1374	-0.104868		494.452	78.8267	35.8047	0.98552		105.084	132.67	14.9111	0.00427748		507.989	106.742	1.59994	-0.714411		500.807	106.655	15.4095	-0.149949
198.182	276.963	26.9366	0.600755		399.11	273.569	42.722	1.63605		409.496	189.367	63.7976	2.62211		356.069	105.646	1.09815	-0.803039		82.4287	226.367	4.81893	-0.761906		80.0916	207.726	58.4976	1.54444		459.952	69.25	36.3807	1.02761		105.424	117.763	2.99753	-0.912442		508.663	108.193	2.95668	-0.640354		507.787	120.393	21.9376	0.365274
212.95	254.436	35.3241	1.11899		365.464	247.243	45.5595	1.82201		459.981	150.363	67.5655	2.81685		357.146	105.429	2.17522	-0.743293		77.9202	224.666	5.22206	-0.725141		76.3338	149.349	52.6882	1.26559		432.009	92.5467	42.7937	1.49621		102.43	117.913	3.82324	-0.848906		510.402	110.584	1.57293	-0.715885		515.847	140.796	28.6761	0.8971
225.405	287.492	36.7062	1.20438		343.252	207.465	18.2526	0.0324471		456.406	82.8921	20.1437	0.365935		358.413	103.661	1.20533	-0.797094		76.2255	219.726	14.0135	0.0766236		105.243	105.3	72.1953	2.20194		389.219	91.9512	56.2777	2.48148		99.2058	119.967	5.98195	-0.682798		511.692	111.485	6.22611	-0.461895		516.127	169.471	16.6033	-0.0557277
189.759	296.25	22.8881	0.35061		342.172	189.244	21.1021	0.219192		445.359	66.0478	2.87693	-0.52647		357.706	104.638	0.989123	-0.809087		71.8295	206.42	4.46091	-0.794556		176.348	92.8023	80.8923	2.6194		356.489	137.732	40.6691	1.34096		96.0358	125.04	7.38717	-0.57467		513.994	117.27	0.365899	-0.781769		514.046	185.943	29.5686	0.967544
166.956	294.273	24.6818	0.461435		345.124	210.139	29.693	0.782196		448.2	66.4997	25.2089	0.62772		357.53	103.664	0.841748	-0.817262		68.3209	203.665	10.7396	-0.221953		252.763	119.343	24.0639	-0.108396		347.378	177.367	45.2606	1.67647		102.545	128.533	3.95544	-0.838733		513.712	117.037	4.59338	-0.551016		502.047	212.968	12.5648	-0.374466
142.845	288.997	26.6938	0.585752		358.03	236.88	45.6799	1.8299		465.374	84.9536	5.92392	-0.368992		358.129	103.073	1.39171	-0.786755		66.7873	193.036	5.2649	-0.721234		275.706	126.599	41.597	0.733202		358.717	221.185	7.0565	-1.1151		99.259	126.331	2.97898	-0.913869		512.606	112.579	2.49875	-0.66535		495.717	223.822	14.9853	-0.183431
119.531	275.996	14.022	-0.197198		390.348	269.163	5.69713	-0.790376		470.235	88.339	3.21114	-0.509197		356.912	103.748	1.18664	-0.798131		64.6936	188.205	4.68819	-0.773829		245.234	98.2848	52.5797	1.26038		363.308	226.543	7.6709	-1.07021		96.3042	125.953	10.9063	-0.303884		511.115	110.574	1.93317	-0.696221		482.546	216.674	49.414	2.53383
109.259	266.451	46.5228	1.81092		393.963	273.567	2.38437	-1.00748		468.987	85.3806	27.967	0.770265		357.884	103.068	3.01607	-0.69665		65.6889	183.624	32.0783	1.7241		199.351	72.6053	72.9736	2.2393		366.973	233.282	16.6161	-0.416586		99.0941	136.496	4.33939	-0.809189		510.206	108.868	2.0998	-0.687126		474.467	167.925	59.0862	3.2972
86.2987	225.989	51.0306	2.08944		391.684	272.863	1.73495	-1.05004		448.234	66.633	10.7625	-0.118916		359.761	100.706	0.598579	-0.830751		66.688	151.561	4.59149	-0.782648		126.458	76.0282	64.7053	1.84242		377.295	246.303	19.3204	-0.218983		95.0214	134.999	3.92727	-0.840901		509.431	106.916	2.35955	-0.672948		489.346	110.743	15.9168	-0.109912
79.4763	175.416	24.3683	0.442067		389.95	272.881	0.960716	-1.10078		438.477	62.0914	4.20989	-0.457578		359.194	100.901	0.839001	-0.817415		66.1135	147.006	4.11723	-0.8259		83.1368	124.091	67.0034	1.95272		392.094	258.723	13.4266	-0.649644		95.0573	131.071	11.3502	-0.269726		507.263	105.985	5.29995	-0.512449		490.968	94.9086	10.1547	-0.56468
86.9088	152.209	57.7807	2.5065		389.258	272.214	8.4387	-0.610707		438.476	57.8815	14.9443	0.0972109		358.71	101.586	2.21354	-0.741167		66.9916	142.983	5.92907	-0.660663		76.4526	190.76	41.465	0.726869		403.549	265.728	7.04077	-1.11625		102.644	122.629	4.23757	-0.817024		510.846	109.89	5.10367	-0.523162		496.752	103.255	20.1416	0.223528
125.962	109.624	67.3049	3.09497		383.682	265.88	6.05674	-0.766809		450.468	66.7988	0.827077	-0.632413		360.38	100.133	1.60295	-0.775038		69.7633	137.742	19.6066	0.586703		91.262	229.491	38.9412	0.605721		410.252	267.882	8.41624	-1.01575		101.605	118.521	7.11918	-0.595292		508.084	105.598	6.87698	-0.426368		485.263	86.7116	8.53616	-0.692423
189.697	87.9968	52.2005	2.16172		378.466	262.802	5.53553	-0.800967		450.915	67.4945	0.967135	-0.625175		359.307	101.323	1.73882	-0.767501		78.0581	119.976	7.3287	-0.533019		119.297	256.517	38.4139	0.580411		417.523	272.121	1.87861	-1.49345		106.506	123.686	7.21733	-0.587739		504.917	99.4942	4.39905	-0.561623		478.606	81.3682	24.7915	0.590512
227.296	124.207	55.5017	2.36569		374.255	259.208	1.66173	-1.05484		451.375	68.3454	1.22966	-0.611607		360.552	100.11	0.478713	-0.8374		79.3652	112.765	15.2406	0.188534		154.174	272.618	32.2227	0.283232		418.968	270.92	13.4929	-0.644799		101.935	129.271	6.34394	-0.654944		502.599	95.7554	0.815953	-0.757204		458.399	67.0057	1.47063	-1.25006
278.678	145.192	66.7686	3.06183		375.688	260.05	2.30561	-1.01264		451.267	69.5703	3.38996	-0.499955		360.92	99.8038	0.892324	-0.814457		89.4494	101.338	13.654	0.0438334		186.362	274.121	31.8584	0.265744		431.547	275.803	8.68804	-0.995888		95.9574	127.147	6.85277	-0.615791		501.864	95.4003	4.15103	-0.575161		459.407	65.9346	5.15989	-0.958892
285.462	211.615	32.7956	0.962762		373.671	258.934	2.82433	-0.978645		449.761	72.6072	4.31588	-0.4521		361.468	99.0991	0.711896	-0.824466		97.2343	90.1207	8.85703	-0.393638		216.63	264.182	44.8391	0.888825		440.069	277.491	13.3435	-0.655715		94.8608	133.911	14.093	-0.0586761		499.222	92.1983	13.337	-0.0737523		455.056	63.1602	8.8244	-0.669674
264.709	237.01	14.5404	-0.165165		371.035	257.919	4.11725	-0.893914		453.402	74.9236	1.96904	-0.573393		361.038	99.667	0.583886	-0.831566		102.202	82.7882	7.39734	-0.526759		255.081	241.116	62.4582	1.73456		453.406	277.07	2.36846	-1.45766		91.6737	147.639	6.08754	-0.674673		489.126	83.4835	9.64503	-0.275276		446.232	63.1536	4.09477	-1.04296
273.563	248.544	39.5498	1.38008		375.044	258.859	3.89774	-0.908299		451.475	75.3243	14.2722	0.0624738		360.877	100.228	10.6297	-0.274313		108.585	79.0494	16.4098	0.295162		284.421	185.978	76.4553	2.40642		455.464	278.242	11.3506	-0.801337		92.4721	153.674	16.3376	0.114041		480.475	79.2201	1.43417	-0.723459		449.461	60.6358	2.20861	-1.19182
292.387	213.762	50.928	2.0831		377.167	262.128	0.912481	-1.10394		440.879	84.8867	63.8328	2.62393		366.085	109.495	8.65058	-0.384097		124.217	74.0549	9.63238	-0.322927		267.097	111.511	77.411	2.4523		466.673	276.455	10.1959	-0.885711		90.5258	169.895	8.37352	-0.498773		481.906	79.1347	7.49001	-0.392906		447.673	59.3386	0.942971	-1.29171
288.226	163.004	65.3518	2.97429		376.394	262.614	3.57133	-0.929691		377.769	75.3105	32.865	1.02341		373.651	105.301	9.59815	-0.331534		131.815	68.1353	4.87077	-0.757178		190.978	97.4224	44.0539	0.851134		476.383	273.346	11.7617	-0.771294		86.2284	177.082	2.76952	-0.929986		486.231	85.2498	16.2008	0.0825631		446.74	59.2079	9.51261	-0.615357
256.454	105.896	77.3289	3.71432		373.864	260.094	5.22971	-0.821009		359.005	48.3284	39.2402	1.3529		370.202	96.3437	2.88246	-0.704061		127.405	66.0686	0.403484	-1.16459		147.331	103.394	75.1749	2.34496		475.071	261.657	33.32	0.803964		88.8096	178.085	21.4942	0.510834		498.434	95.906	25.4532	0.587597		437.316	57.907	15.3436	-0.155152
182.77	82.4337	57.3008	2.47685		370.712	255.921	5.39256	-0.810337		398.183	50.5434	19.6003	0.337849		372.318	94.387	3.57718	-0.665525		127.124	66.358	0.285597	-1.17534		79.6336	136.079	47.8044	1.03116		441.785	263.153	36.7681	1.05592		92.3714	199.282	37.7925	1.76494		513.074	116.728	1.02863	-0.745595		422.043	56.4355	5.12155	-0.961918
128.474	100.747	25.2161	0.494451		366.362	252.733	0.0320215	-1.16164		416.883	44.6719	9.8096	-0.168167		369.74	96.867	11.7135	-0.214194		126.902	66.5386	4.00678	-0.835972		73.9569	183.545	10.4306	-0.7628		405.151	260.018	4.81396	-1.27897		109.057	233.192	19.4913	0.35671		513.851	117.401	15.1392	0.0246159		416.923	56.3205	2.1949	-1.1929
110.339	118.268	9.91165	-0.45116		366.393	252.741	0.318281	-1.14288		407.138	45.7947	6.22586	-0.353386		360.953	104.612	23.7866	0.455514		130.831	65.7502	7.69735	-0.499399		75.7953	193.812	22.1699	-0.199309		400.844	262.168	10.2275	-0.883399		123.135	246.673	16.7968	0.149376		502.413	107.483	8.44159	-0.340965		415.847	54.4076	12.0289	-0.416762
102.961	124.887	3.32094	-0.858377		366.512	253.036	3.62206	-0.926366		406.371	39.6162	5.46254	-0.392837		346.961	123.848	18.9427	0.18682		137.93	62.7752	2.02999	-1.01625		83.1674	214.72	5.29927	-1.00911		391.618	257.754	12.0397	-0.750982		135.703	257.816	20.5516	0.438302		494.374	104.908	4.84849	-0.537091		404.154	57.2293	12.2755	-0.397297
100.769	127.381	16.2791	-0.0577373		369.197	255.468	10.8739	-0.451116		402.625	43.592	2.74466	-0.533306		353.14	141.755	22.3566	0.376193		135.996	62.1597	3.25974	-0.904102		79.9401	210.517	8.65122	-0.848214		387.556	246.42	14.8312	-0.547011		154.713	265.625	19.3502	0.345857		492.214	109.248	1.47121	-0.721437		391.896	57.8995	16.7483	-0.0442845
92.2785	141.271	5.52239	-0.722357		377.443	262.556	8.41958	-0.61196		403.67	46.1303	5.83112	-0.373788		333.872	153.093	2.50251	-0.725138		133.318	64.019	2.67489	-0.957439		74.6576	203.666	3.8792	-1.07727		373.441	241.867	31.5377	0.673731		173.468	270.389	33.6013	1.44244		493.056	108.042	1.11636	-0.740806		376.269	63.9234	23.2219	0.466636
91.9636	146.784	14.9804	-0.137981		384.87	266.522	5.02343	-0.834527		403.445	40.3035	8.32277	-0.245011		332.593	155.243	0.578092	-0.831888		135.234	65.886	4.06052	-0.831072		73.8906	199.863	4.71289	-1.03726		355.98	215.604	40.443	1.32444		207.069	270.38	22.858	0.615772		492.206	108.765	0.421604	-0.778729		356.148	75.5162	18.2917	0.0775261
84.2171	159.606	17.5524	0.0209361		380.528	263.994	5.85189	-0.780234		410.66	44.4525	12.3818	-0.0352277		332.019	155.318	0.716344	-0.824219		131.599	64.0759	1.14743	-1.09674		73.7717	195.152	12.8374	-0.647276		347.666	176.025	34.1293	0.863102		226.274	257.985	24.4245	0.73631		492.285	108.351	0.391243	-0.780386		345.963	90.7102	5.59322	-0.924692
84.0094	177.157	13.9907	-0.199131		384.804	267.99	1.22762	-1.08329		422.87	46.5059	41.8928	1.49		331.863	156.017	9.48818	-0.337634		132.697	63.742	11.6821	-0.135997		70.1278	182.843	6.16405	-0.967599		350.645	142.026	37.468	1.10706		249.297	249.831	21.1909	0.487493		492.115	108.703	0.89101	-0.753107		340.382	91.0761	12.4565	-0.383015
86.5078	190.923	32.068	0.917802		384.276	269.099	0.936519	-1.10236		457.77	69.6801	25.0263	0.618283		336.392	164.354	15.1769	-0.0220767		130.548	75.2248	5.34025	-0.714362		69.3728	176.725	12.5545	-0.660855		368.529	109.101	28.4174	0.445732		264.262	234.827	27.6969	0.98811		492.673	108.008	0.94171	-0.750339		332.604	100.806	15.1111	-0.173502
86.0987	222.989	12.5159	-0.290252		383.352	268.947	1.81158	-1.04502		473.84	88.8653	17.1394	0.210663		344.421	151.475	11.4521	-0.228693		125.957	77.9534	20.2223	0.642857		72.4485	164.553	12.2521	-0.675369		388.308	88.6974	31.1336	0.644208		278.285	210.943	44.0537	2.24673		491.989	108.655	0.756483	-0.76045		325.006	113.868	22.383	0.400427
79.1098	212.606	17.9387	0.0448054		382.204	267.545	0.609115	-1.12382		482.64	103.573	29.2105	0.834538		338.312	141.788	1.94863	-0.755862		109.899	90.2446	29.7815	1.51464		72.5942	152.302	19.6373	-0.320876		416.317	102.291	44.7155	1.63663		286.296	167.623	32.7978	1.38062		492.482	108.082	0.272292	-0.786879		319.885	135.657	33.5604	1.2826
79.4927	194.671	60.7913	2.69252		381.709	267.189	0.579778	-1.12574		495.619	129.741	8.62858	-0.229206		339.61	140.335	8.58165	-0.38792		86.1975	108.277	38.8619	2.34276		76.8078	133.122	16.8546	-0.454444		403.184	145.035	31.6633	0.68291		279.725	135.49	28.0418	1.01465		492.457	108.353	0.335986	-0.783402		317.781	169.152	17.7321	0.0333604
94.5698	135.779	28.6792	0.70842		382.023	267.677	0.388054	-1.13831		494.405	138.284	8.5512	-0.233205		339.487	131.754	2.53449	-0.723364		69.3279	143.287	10.3894	-0.253886		82.2248	117.161	6.44526	-0.954101		381.352	167.968	55.9613	2.45836		265.029	111.608	13.9283	-0.0713483		492.575	108.039	0.532442	-0.772679		321.896	186.4	1.46986	-1.25012
111.847	112.888	40.2541	1.4236		382.333	267.91	1.00276	-1.09802		497.228	146.356	16.5378	0.17957		341.138	129.831	0.381369	-0.8428		73.296	152.889	1.75293	-1.04152		86.0743	111.992	5.84796	-0.982772		374.146	223.463	23.0183	0.0512235		257.201	100.088	20.1175	0.4049		492.226	108.44	0.708006	-0.763096		322.797	185.238	22.6665	0.422804
144.57	89.4444	19.5262	0.142887		381.707	267.127	1.49136	-1.066		488.92	160.655	27.6713	0.754984		340.835	130.062	3.68888	-0.659329		71.8665	151.874	22.6224	0.861741		89.0739	106.972	7.26128	-0.914932		377.279	246.267	27.0312	0.344444		241.078	88.0565	24.1401	0.714429		491.822	109.022	1.02907	-0.745571		330.498	206.557	18.3062	0.0786663
163.085	83.2417	32.0635	0.917527		383.071	267.731	6.17924	-0.758781		481.727	187.375	16.0109	0.152337		343.401	127.412	38.5749	1.27584		66.5459	173.862	23.7795	0.967263		93.3606	101.111	2.85675	-1.12635		398.454	263.07	19.3984	-0.213286		219.104	78.0619	34.4037	1.50418		492.325	108.124	0.224457	-0.78949		339.96	222.228	29.8701	0.991337
195.042	80.6399	28.3054	0.685323		378.945	263.13	1.07515	-1.09328		474.299	201.559	23.9761	0.564007		373.581	103.388	36.364	1.1532		71.3955	197.142	25.8674	1.15768		94.4958	98.4896	2.1207	-1.16168		416.18	270.948	5.98981	-1.19305		184.834	75.0307	27.9095	1.00447		492.439	108.317	0.166172	-0.792671		362.593	241.721	3.46087	-1.09299
223.052	84.7214	31.8772	0.906014		378.326	264.009	0.885554	-1.1057		468.626	224.854	25.7158	0.65392		400.237	78.653	26.2782	0.593726		82.5678	220.472	30.2814	1.56023		94.3043	96.3776	5.52514	-0.998267		422.101	271.854	18.7581	-0.26007		157.63	81.2671	21.6256	0.520943		492.313	108.425	0.207093	-0.790438		365.587	243.456	26.993	0.76427
251.403	99.2954	60.975	2.70387		378.706	264.809	5.24852	-0.819776		457.79	248.176	36.7376	1.22356		426.295	75.2573	13.4327	-0.118828		99.6685	245.462	19.3391	0.562312		98.1874	92.4471	3.51075	-1.09496		440.164	276.912	15.0691	-0.529622		137.784	89.8586	15.4664	0.0470094		492.225	108.238	0.740452	-0.761325		389.67	255.648	27.2064	0.781107
289.083	147.234	29.7343	0.773611		375.891	260.379	12.9341	-0.316098		436.137	277.854	35.7489	1.17246		439.67	74.0202	9.38205	-0.343521		114.228	258.192	19.1713	0.547005		100.843	90.151	3.55525	-1.09282		455.228	277.317	17.0807	-0.382636		125.24	98.9057	20.4181	0.42803		492.321	108.972	15.0141	0.0177883		416.525	260.006	35.5734	1.44147
294.554	176.461	51.3952	2.11196		367.024	250.963	1.66015	-1.05494		423.169	311.168	57.9798	2.32143		448.446	70.7021	10.858	-0.261651		130.861	267.724	7.12628	-0.551479		103.764	88.1234	9.03699	-0.829697		472.305	276.947	12.7969	-0.695657		111.476	113.987	32.4119	1.35092		505.986	115.192	11.3147	-0.18414		450.659	249.987	18.1288	0.0646664
288.228	227.465	15.3429	-0.115582		366.033	249.631	19.1946	0.0941819		366.966	325.411	36.5124	1.21192		446.335	81.3529	6.58012	-0.498948		137.042	271.271	9.07302	-0.37394		109.485	81.1281	8.62567	-0.84944		484.262	272.388	29.8829	0.552816		106.379	145.996	22.1723	0.563011		505.19	103.905	40.1396	1.38924		468.473	246.626	2.64125	-1.15767
280.013	240.424	24.0742	0.423894		355.632	233.499	8.96138	-0.576453		330.454	325.543	12.4178	-0.0333645		451.956	84.775	14.2198	-0.0751634		129.306	266.531	15.6383	0.2248		115.984	75.4574	9.43035	-0.810815		509.283	256.05	18.535	-0.276376		91.2487	162.203	5.7149	-0.703347		475.789	76.5785	25.6882	0.600423		469.05	249.204	1.51286	-1.24673
267.704	261.113	17.2962	0.00510775		349.51	226.955	15.5112	-0.147213		318.289	323.051	19.2605	0.320288		462.014	74.7231	6.19262	-0.520443		115.447	259.285	6.36449	-0.620954		125.006	72.7108	15.1797	-0.534842		525.346	246.802	23.8514	0.112098		91.1992	167.918	4.18534	-0.821043		450.128	75.3824	59.2891	2.4345		467.584	248.831	8.20324	-0.718698
250.606	258.506	31.6143	0.889772		344.294	212.347	10.1888	-0.496016		335.592	331.511	32.3427	0.99642		466.909	78.5152	5.74511	-0.545267		121.143	262.124	11.1652	-0.183139		111.452	79.546	14.0261	-0.590215		540.575	228.445	9.21152	-0.957637		92.9317	171.728	37.0898	1.71087		459.479	133.929	48.9163	1.86831		474.339	244.177	17.997	0.0542661
235.164	286.093	17.9476	0.045353		340.327	202.962	2.84859	-0.977056		367.933	331.216	16.2163	0.162952		472.54	77.3722	1.81149	-0.76347		111.482	256.528	17.5274	0.397087		102.067	89.9693	12.0513	-0.685006		544.316	220.028	32.8875	0.772365		97.0112	208.592	27.312	0.958495		476.087	179.94	35.3576	1.12822		487.684	232.102	27.8666	0.833212
218.744	293.339	38.1072	1.29095		339.774	200.168	12.5158	-0.343516		383.792	327.831	21.8992	0.456665		474.016	78.4225	15.5541	-0.00115135		97.7509	245.635	13.3901	0.0197737		94.85	99.6209	16.7516	-0.459392		551.389	187.91	29.583	0.530901		109.497	232.883	26.4176	0.889673		506.014	198.769	12.1327	-0.13949		503.079	208.874	19.8761	0.202573
180.863	297.478	48.1555	1.91179		336.919	187.982	2.94483	-0.970749		404.902	322.004	7.20244	-0.302914		487.809	85.6102	13.201	-0.131682		89.2939	235.253	16.715	0.322993		85.5655	113.564	17.2598	-0.434995		552.841	158.362	21.4105	-0.0662569		129.128	250.561	51.3396	2.80736		512.54	188.541	25.4585	0.58789		511.345	190.798	21.5537	0.334974
134.776	283.514	25.8738	0.535086		337.354	185.069	9.03995	-0.571304		409.413	316.39	28.0994	0.777108		499.269	92.1633	0.341411	-0.845017		79.4582	221.738	23.4442	0.936688		80.1872	129.965	7.00669	-0.927152		546.899	137.793	29.0412	0.491315		176.049	271.399	33.6126	1.44331		518.366	163.758	55.8261	2.24547		514	169.409	25.6795	0.660603
113.18	269.264	31.8687	0.905488		336.577	176.063	17.1328	-0.0409375		436.511	308.954	33.5034	1.0564		499.074	91.8827	3.55284	-0.666875		70.3327	200.143	17.964	0.436905		76.3184	135.806	15.925	-0.49907		533.805	111.871	13.1143	-0.672461		209.594	269.275	37.5645	1.7474		498.115	215.782	65.3849	2.76723		513.936	143.729	20.3498	0.239959
94.0017	243.812	37.0871	1.22792		339.356	159.157	6.96311	-0.70741		461.433	286.563	23.1161	0.519557		495.842	90.4077	0.97724	-0.809747		66.4248	182.609	7.91665	-0.479399		73.0717	151.397	11.2275	-0.724553		526.864	100.744	19.1083	-0.234478		243.725	253.586	45.187	2.33394		443.267	251.374	8.68204	-0.32784		509.253	123.926	26.496	0.725044
82.7653	208.468	14.315	-0.179091		338.254	152.282	1.91637	-1.03815		476.797	269.292	9.00071	-0.209973		495.78	89.4324	2.71363	-0.713427		64.1948	175.013	5.03744	-0.741978		69.9715	162.188	1.93993	-1.17036		534.861	118.099	26.5644	0.310332		274.754	220.737	32.6211	1.36702		451.591	248.907	21.2916	0.360444		492.901	103.078	20.0698	0.217857
81.1478	222.691	8.27988	-0.551981		338.402	150.371	7.08457	-0.69945		474.008	260.734	2.65454	-0.537964		498.14	90.7719	8.79894	-0.375867		65.5275	170.155	23.1252	0.907594		69.7811	164.118	2.56901	-1.14016		529.042	144.018	35.7422	0.980956		284.632	189.647	24.002	0.703799		471.355	240.989	25.8548	0.609518		483.706	85.238	23.7357	0.507184
82.9708	230.768	1.37767	-0.978445		340.365	143.564	7.44561	-0.675789		475.117	258.323	3.11614	-0.514107		503.022	98.0926	20.5737	0.277292		68.0683	147.17	9.53344	-0.33195		69.1827	161.62	6.68214	-0.94273		552.735	170.779	25.967	0.266681		289.098	166.064	18.9089	0.311895		491.621	224.933	33.4008	1.02141		463.91	72.1424	4.73763	-0.992219
83.3187	232.101	6.37092	-0.669929		342.601	136.462	6.79858	-0.718192		474.347	255.304	45.0644	1.65392		516.92	113.262	18.5606	0.165623		69.5366	137.75	3.46477	-0.885403		71.0066	155.192	15.7833	-0.505868		549.795	196.579	45.9101	1.72392		284.601	147.698	34.5815	1.51786		510.106	197.114	32.5743	0.976296		459.747	69.8805	6.08731	-0.885696
85.881	237.934	2.46542	-0.911236		345.288	130.217	19.1964	0.0943018		429.335	257.473	61.2045	2.48809		528.752	127.563	30.5843	0.832595		70.4064	134.396	18.8199	0.514963		76.5644	140.419	15.5274	-0.518151		507.191	213.685	39.4088	1.24887		270.555	116.097	13.8672	-0.0760505		517.359	165.357	29.5197	0.809568		453.686	69.3206	4.02497	-1.04846
85.1373	235.583	7.23281	-0.616676		355.511	113.969	14.2325	-0.231009		385.059	299.73	57.0673	2.27426		537.624	156.832	5.6376	-0.551231		79.4372	117.885	2.92456	-0.934669		79.0508	125.092	18.5717	-0.372026		468.201	207.953	49.8394	2.01104		261.755	105.38	20.2835	0.417667		519.039	135.885	2.74541	-0.651886		453.521	65.299	3.22622	-1.11151
88.9273	241.744	3.46172	-0.849678		363.933	102.496	4.22615	-0.886777		331.936	320.577	46.9084	1.74922		538.71	162.364	26.2584	0.59263		79.2717	114.965	18.5788	0.492967		97.6187	124.718	56.1287	1.43073		441.191	249.839	24.4573	0.156367		247.051	91.4085	31.9055	1.31195		519.907	133.281	1.67626	-0.710244		450.897	63.4223	7.98852	-0.735645
86.5067	239.269	3.42206	-0.852129		363.065	98.3595	1.35113	-1.07519		285.593	313.316	47.7908	1.79483		538.328	188.619	14.1857	-0.0770574		90.7802	100.38	20.1951	0.640379		112.12	178.941	10.6397	-0.752765		432.508	272.703	50.0682	2.02776		218.205	77.7758	2.87029	-0.922232		518.809	132.013	5.17765	-0.519124		443.78	59.7944	3.19602	-1.11389
85.205	236.104	8.25094	-0.553769		362.007	97.52	5.47472	-0.804952		246.722	285.513	29.5848	0.85388		537.942	202.8	13.9106	-0.0923191		105.237	86.2789	33.3953	1.84421		117.983	187.82	16.821	-0.456058		387.189	251.42	51.826	2.15619		215.406	77.1367	10.3918	-0.343473		517.652	126.967	5.1023	-0.523237		440.906	58.3946	9.97424	-0.578923
89.6916	243.029	1.29789	-0.983374		364.726	102.271	5.91304	-0.776227		225.461	264.94	15.1027	0.105397		534.556	216.292	21.9198	0.351964		133.86	69.0742	12.7936	-0.0346252		117.263	204.626	13.0952	-0.634902		356.108	209.948	31.0153	0.635562		205.672	73.4986	11.8292	-0.232868		517.224	121.882	3.87962	-0.589976		430.948	57.831	21.7725	0.352243
88.5248	242.46	3.68095	-0.836133		365.504	108.133	11.1141	-0.435374		239.107	271.412	11.6067	-0.0752893		524.651	235.846	18.978	0.188775		146.288	66.037	29.8537	1.52123		111.192	216.228	28.7476	0.116423		358.459	179.022	45.1924	1.67148		194.483	69.6617	44.327	2.26776		514.742	118.9	6.07782	-0.46999		409.235	56.221	22.4655	0.406941
86.6141	239.314	5.28255	-0.737176		357.683	116.029	14.0058	-0.245868		249.861	267.045	5.46493	-0.392714		512.032	250.021	11.1294	-0.246591		175.882	62.1072	38.4613	2.30622		107.298	244.711	30.4243	0.196905		353.741	134.077	35.4231	0.95764		150.795	77.1642	1.8272	-1.0025		513.179	113.027	1.13939	-0.739549		386.924	58.8514	36.4856	1.51346
84.5411	234.455	12.7144	-0.27799		351.095	128.389	42.4174	1.61609		249.307	261.608	2.54157	-0.543803		520.147	242.405	12.5356	-0.168589		213.872	68.104	28.3895	1.38769		131.972	262.512	36.8375	0.504743		373.183	104.466	34.5483	0.893716		151.871	75.6875	3.9999	-0.835312		512.04	112.985	0.751603	-0.760716		355.318	77.0787	17.5126	0.0160375
81.4005	222.135	1.23558	-0.987224		341.156	169.626	6.54087	-0.735082		246.768	261.715	3.42227	-0.498285		527.133	231.996	18.1619	0.143509		239.275	80.779	38.3191	2.29325		167.596	271.889	33.1965	0.329976		407.015	97.4655	28.8661	0.47852		153.579	79.3046	13.4306	-0.109641		511.455	112.514	1.7368	-0.70694		353.68	94.5146	20.3619	0.240913
81.6495	220.925	2.30574	-0.921102		341.574	176.153	34.6992	1.11028		247.023	265.128	0.15677	-0.667057		534.711	215.491	11.4987	-0.22611		263.924	110.118	25.9705	1.16708		195.043	253.217	34.476	0.391389		433.311	85.5574	26.4733	0.303677		145.71	90.1889	19.271	0.339757		513.008	113.292	0.615791	-0.768129		335.075	102.788	14.2824	-0.238905
79.7062	219.684	4.77211	-0.768714		347.451	210.351	35.8134	1.1833		247.027	264.971	2.12819	-0.565168		529.401	225.69	11.7956	-0.209637		276.073	133.072	24.4695	1.03019		174.002	225.906	30.0623	0.179532		407.727	78.7512	43.2822	1.5319		127.65	96.9124	1.38315	-1.03666		512.392	113.276	1.73359	-0.707115		324.868	112.778	9.97304	-0.579019
78.0509	215.208	1.6901	-0.959141		365.094	241.517	43.5378	1.68952		247.426	262.88	36.9946	1.23684		534.933	215.272	22.8507	0.4036		280.088	157.209	13.6246	0.0411539		160.475	199.059	74.3687	2.30627		381.851	113.447	24.7637	0.17876		127.642	98.2955	16.7337	0.144521		510.974	112.278	2.81875	-0.647883		327.945	103.292	11.7175	-0.441335
78.5818	213.603	13.6614	-0.219477		396.235	271.944	5.79087	-0.784233		278.858	243.37	44.2526	1.61196		539.617	192.906	29.775	0.787699		278.835	143.643	3.4783	-0.884169		86.2075	202.937	33.1759	0.328983		359.406	123.908	3.89352	-1.34622		114.89	109.13	4.82354	-0.771935		511.62	115.022	10.7719	-0.213768		337.52	96.5375	25.3821	0.63713
77.3367	199.999	3.1495	-0.868969		400.696	275.636	8.38379	-0.614306		319.089	224.937	15.8509	0.144069		538.487	163.153	41.3224	1.42825		276.955	140.716	5.9091	-0.662484		71.8601	173.024	12.2705	-0.674488		360.178	120.092	18.5427	-0.275807		114.345	104.337	4.22758	-0.817793		507.897	104.914	0.416822	-0.77899		353.907	77.1538	31.5393	1.12308
75.712	197.301	2.19169	-0.928149		393.452	271.416	20.1196	0.1548		331.16	214.664	0.148847	-0.667467		524.513	124.265	30.2672	0.815001		278.967	135.161	8.39379	-0.435885		72.6601	160.779	36.97	0.511104		369.523	104.076	28.9843	0.487159		112.25	108.009	6.55517	-0.638691		507.483	104.956	9.00348	-0.310295		382.127	63.0693	28.1557	0.856033
77.6048	196.196	23.1228	0.365112		377.021	259.804	13.4294	-0.283639		331.041	214.754	0.0143348	-0.674419		535.223	152.574	18.729	0.174963		276.012	127.304	1.80805	-1.03649		97.1351	133.071	50.9856	1.18386		391.48	85.1566	26.3548	0.29502		109.544	113.98	31.2412	1.26084		503.654	96.8076	3.60287	-0.605082		409.311	55.7367	28.7612	0.90382
81.1851	219.04	9.85482	-0.454671		368.369	249.534	26.0831	0.545623		331.037	214.74	0.176592	-0.666033		539.672	170.766	20.6146	0.279564		276.092	129.111	14.6902	0.138336		137.587	102.036	59.9261	1.61301		416.961	78.4249	9.22827	-0.956414		95.1415	141.703	24.5675	0.747315		500.136	97.585	14.5407	-0.00804996		437.916	58.728	32.5622	1.20381
82.7241	228.774	3.09218	-0.872511		352.001	229.226	24.6868	0.454115		331.019	214.916	1.1446	-0.616003		539.743	191.381	25.7059	0.561984		268.669	116.434	23.1044	0.905696		197.489	100.351	52.5606	1.25946		421.87	70.6105	33.9404	0.849297		90.6495	165.856	10.4052	-0.342437		508.469	109.501	5.78201	-0.486136		467.013	73.3449	1.25982	-1.2667
83.5412	231.756	6.98273	-0.632127		344.413	205.734	31.3662	0.891851		330.968	213.772	0.087346	-0.670645		534.244	216.492	35.8604	1.12527		255.465	97.4738	12.577	-0.0543799		250.033	99.0103	58.4584	1.54256		453.498	82.9227	60.4651	2.78745		89.3609	176.181	9.53484	-0.409413		512.675	113.468	21.8456	0.390678		468.244	73.613	25.166	0.620075
87.1189	237.752	1.79789	-0.952481		338.746	174.884	30.7677	0.852625		330.907	213.835	0.0640847	-0.671847		515.515	247.073	34.1534	1.03058		246.301	88.8597	12.3659	-0.0736391		276.656	151.054	55.9152	1.42049		475.964	139.059	46.6376	1.77708		93.2082	184.906	21.6882	0.525754		516.985	134.884	2.57934	-0.66095		487.803	89.4499	24.922	0.600813
85.4473	237.09	1.84513	-0.949562		342.626	144.362	37.1932	1.27372		330.925	213.896	0.11095	-0.669425		490.195	269.994	40.0637	1.35843		238.25	79.4741	13.0047	-0.015377		245.726	104.473	103.647	3.71163		461.072	183.256	36.4301	1.03122		94.3313	206.565	23.5644	0.670129		517.794	132.435	0.989608	-0.747725		502.77	109.376	31.308	1.10482
86.9875	238.106	3.5358	-0.845101		357.972	110.482	35.0171	1.13111		330.874	213.995	0.229552	-0.663295		452.384	283.236	31.1268	0.862686		227.073	72.8256	12.557	-0.056203		146.543	74.3849	47.7485	1.02848		425.475	175.512	40.2645	1.3114		105.017	227.567	26.4941	0.895559		518.557	133.066	1.62937	-0.712804		512.69	139.071	37.2376	1.57281
84.8405	235.297	3.19745	-0.866007		382.338	85.3328	49.4476	2.07682		331.03	213.826	0.0637218	-0.671866		482.144	274.115	39.9755	1.35354		215.866	67.1611	10.8201	-0.214608		103.878	95.8241	40.5288	0.681927		407.253	211.417	27.1257	0.351349		122.383	247.576	31.1014	1.25008		519.553	134.355	7.08901	-0.414794		515.497	176.203	25.838	0.673106
83.5194	232.385	0.619434	-1.02529		427.853	66.0078	52.605	2.28374		331.016	213.889	0.0628747	-0.67191		513.556	249.39	38.2732	1.25911		226.1	70.6766	6.40022	-0.617695		77.8942	126.927	5.62506	-0.993471		408.039	238.532	24.3951	0.151825		148.798	263.994	31.9525	1.31557		517.347	127.618	1.66796	-0.710697		506.6	200.461	10.8497	-0.509826
[truncated: 8,455 more rows]
[truncated: 20 more columns]

## Sheet: L micans activity
X	Y	Actvitiy 1	Activity 1 (Normalized)		X	Y	Activity 2	Activity 2 (Normalized)		X	Y	Activity 3	Activity 3 (Normalized)		X	Y	Activity 4	Activity 4 (Normalized)		X	Y	Activity 5	Activity 5 (Normalized)		X	Y	Activity 6	Activity 6 (Normalized)		X	Y	Activity 7	Activity 7 (Normalized)		X	Y	Activity 8	Activity 8 (Normalized)		X	Y	Activity 9	Activity 9 (Normalized)		X	Y	Activity 10	Activity 10 (Normalized)
[truncated: 2,401 more rows]
[truncated: 20 more columns]

[truncated: 3 more sheets: P rudigenis minors activity, P rudigenis majors activity, T molitor activity]
